# Supplementary material for: Comparing a Sensor for Movement Assessment with Traditional Physiotherapeutic Assessment Methods in Patients after Knee Surgery—A Method Comparison and Reproducibility Study
Source: Int J Environ Res Public Health. 2022 Dec 9;19(24):16581. doi: 10.3390/ijerph192416581 (PMC9779175; doi:10.3390/ijerph192416581)
Supplement: Supplementary file 1 [file ijerph-19-16581-s001.zip]

Archive with 6 entries (6 files):
- Figure S1.pdf
- File S1.pdf
- File S2.csv
- File S3.csv
- Table S1.pdf
- Table S2.pdf
