# Supplementary material for: Comparing a Sensor for Movement Assessment with Traditional Physiotherapeutic Assessment Methods in Patients after Knee Surgery—A Method Comparison and Reproducibility Study
Source: Int J Environ Res Public Health. 2022 Dec 9;19(24):16581. doi: 10.3390/ijerph192416581 (PMC9779175; doi:10.3390/ijerph192416581)
Supplement: Supplementary file 1 [file ijerph-19-16581-s001.zip › File S2.csv]

id	age	gender	operatedside	timesinceop	height	weight	bmi
1	38	female	right	13	178	68	21.461937
2	24	female	left	9	160	52	20.3125
3	37	male	left	12	183	82	24.485653
4	55	female	right	11	162	68	25.910685
5	50	male	right	10	185	80	23.374725
6	31	male	right	6	184	79	23.334122
7	54	female	left	10	174	101	33.359756
8	58	female	left	13	176	66	21.306818
9	27	male	right	5	181	90	27.471689
10	62	female	right	10	164	60	22.308149
11	20	female	left	11	166	62	22.499638
12	70	female	right	13	168	82	29.053288
13	58	female	left	10	160	78	30.46875
14	39	female	left	11	166	64	23.225431
15	43	male	right	6	180	105	32.407406
16	69	female	right	10	164	57	21.192743
17	23	female	right	10	155	50	20.811655
18	23	female	right	13	172	58	19.605192
19	26	male	left	6	173	73	24.391058
20	57	male	right	8	184	80	23.62949
21	55	male	right	7	172	82	27.717686
22	39	male	right	8	187	88	25.165146
23	34	male	right	12	191	80	21.929224
24	49	male	left	12	181	75	22.893074
25	30	female	right	13	170	98	33.910034
26	62	female	left	13	167	63	22.589552
27	54	male	left	8	168	96	34.013607
28	58	male	left	9	173	68	22.720438
29	61	female	left	7	168	61	21.612812
30	29	female	right	8	168	59	20.904196
31	26	male	right	16	185	95	27.757486
32	28	male	left	7	185	75	21.913805
33	29	male	right	5	189	80	22.39579
