# Supplementary material for: Comparing a Sensor for Movement Assessment with Traditional Physiotherapeutic Assessment Methods in Patients after Knee Surgery—A Method Comparison and Reproducibility Study
Source: Int J Environ Res Public Health. 2022 Dec 9;19(24):16581. doi: 10.3390/ijerph192416581 (PMC9779175; doi:10.3390/ijerph192416581)
Supplement: Supplementary file 1 [file ijerph-19-16581-s001.zip › File S3.csv]

id	repetition	leg	method	test	value
1	1	contralateral	sensor	Passive flexion	112
1	1	contralateral	sensor	Passive extension	-25
1	1	contralateral	sensor	Active flexion	105
1	1	contralateral	sensor	Angle reproduction	14.95
1	1	contralateral	sensor	One leg squat	10.8
1	1	contralateral	sensor	Drop jump
1	1	contralateral	sensor	Side hop	29
1	1	contralateral	sensor	Vertical jump	10.3
1	1	contralateral	traditional	Passive flexion	140
1	1	contralateral	traditional	Passive extension	5
1	1	contralateral	traditional	Active flexion	128
1	1	contralateral	traditional	Angle reproduction	15
1	1	contralateral	traditional	One leg squat	2
1	1	contralateral	traditional	Drop jump
1	1	contralateral	traditional	Side hop	29
1	1	contralateral	traditional	Vertical jump	9.8000002
1	1	injured	sensor	Passive flexion	109
1	1	injured	sensor	Passive extension	-25
1	1	injured	sensor	Active flexion	107
1	1	injured	sensor	Angle reproduction	3.02
1	1	injured	sensor	One leg squat	11.05
1	1	injured	sensor	Drop jump
1	1	injured	sensor	Side hop	21
1	1	injured	sensor	Vertical jump	10.6
1	1	injured	traditional	Passive flexion	142
1	1	injured	traditional	Passive extension	5
1	1	injured	traditional	Active flexion	138
1	1	injured	traditional	Angle reproduction	5
1	1	injured	traditional	One leg squat	2
1	1	injured	traditional	Drop jump
1	1	injured	traditional	Side hop	21
1	1	injured	traditional	Vertical jump	9.7600002
1	2	contralateral	sensor	Passive flexion	113
1	2	contralateral	sensor	Passive extension	-29
1	2	contralateral	sensor	Active flexion	104
1	2	contralateral	sensor	Angle reproduction	6.71
1	2	contralateral	sensor	One leg squat	8.9099998
1	2	contralateral	sensor	Drop jump
1	2	contralateral	sensor	Side hop	26
1	2	contralateral	sensor	Vertical jump	11.5
1	2	contralateral	traditional	Passive flexion	140
1	2	contralateral	traditional	Passive extension	5
1	2	contralateral	traditional	Active flexion	125
1	2	contralateral	traditional	Angle reproduction	5
1	2	contralateral	traditional	One leg squat	3
1	2	contralateral	traditional	Drop jump
1	2	contralateral	traditional	Side hop	26
1	2	contralateral	traditional	Vertical jump	10.78
1	2	injured	sensor	Passive flexion	101
1	2	injured	sensor	Passive extension	-25
1	2	injured	sensor	Active flexion	106
1	2	injured	sensor	Angle reproduction	9.5900002
1	2	injured	sensor	One leg squat	19.17
1	2	injured	sensor	Drop jump
1	2	injured	sensor	Side hop	33
1	2	injured	sensor	Vertical jump	11.5
1	2	injured	traditional	Passive flexion	142
1	2	injured	traditional	Passive extension	5
1	2	injured	traditional	Active flexion	130
1	2	injured	traditional	Angle reproduction	10
1	2	injured	traditional	One leg squat	3
1	2	injured	traditional	Drop jump
1	2	injured	traditional	Side hop	33
1	2	injured	traditional	Vertical jump	11.3
2	1	contralateral	sensor	Passive flexion	146
2	1	contralateral	sensor	Passive extension	-32
2	1	contralateral	sensor	Active flexion	108
2	1	contralateral	sensor	Angle reproduction	-4.77
2	1	contralateral	sensor	One leg squat	9.3900003
2	1	contralateral	sensor	Drop jump
2	1	contralateral	sensor	Side hop	23
2	1	contralateral	sensor	Vertical jump	13.9
2	1	contralateral	traditional	Passive flexion	142
2	1	contralateral	traditional	Passive extension	-10
2	1	contralateral	traditional	Active flexion	138
2	1	contralateral	traditional	Angle reproduction	-5
2	1	contralateral	traditional	One leg squat	1
2	1	contralateral	traditional	Drop jump
2	1	contralateral	traditional	Side hop	21
2	1	contralateral	traditional	Vertical jump	13.22
2	1	injured	sensor	Passive flexion	135
2	1	injured	sensor	Passive extension	-26
2	1	injured	sensor	Active flexion	94
2	1	injured	sensor	Angle reproduction	-1.14
2	1	injured	sensor	One leg squat	12.34
2	1	injured	sensor	Drop jump
2	1	injured	sensor	Side hop	20
2	1	injured	sensor	Vertical jump	9.3999996
2	1	injured	traditional	Passive flexion	140
2	1	injured	traditional	Passive extension	-10
2	1	injured	traditional	Active flexion	138
2	1	injured	traditional	Angle reproduction	0
2	1	injured	traditional	One leg squat	1
2	1	injured	traditional	Drop jump
2	1	injured	traditional	Side hop	17
2	1	injured	traditional	Vertical jump	9.7700005
2	2	contralateral	sensor	Passive flexion	134
2	2	contralateral	sensor	Passive extension	-31
2	2	contralateral	sensor	Active flexion	103
2	2	contralateral	sensor	Angle reproduction	2.5999999
2	2	contralateral	sensor	One leg squat	7.5599999
2	2	contralateral	sensor	Drop jump
2	2	contralateral	sensor	Side hop	24
2	2	contralateral	sensor	Vertical jump	11.2
2	2	contralateral	traditional	Passive flexion	140
2	2	contralateral	traditional	Passive extension	-10
2	2	contralateral	traditional	Active flexion	130
2	2	contralateral	traditional	Angle reproduction	0
2	2	contralateral	traditional	One leg squat	1
2	2	contralateral	traditional	Drop jump
2	2	contralateral	traditional	Side hop	24
2	2	contralateral	traditional	Vertical jump	11.67
2	2	injured	sensor	Passive flexion	129
2	2	injured	sensor	Passive extension	-29
2	2	injured	sensor	Active flexion	101
2	2	injured	sensor	Angle reproduction	1.16
2	2	injured	sensor	One leg squat	4.0900002
2	2	injured	sensor	Drop jump
2	2	injured	sensor	Side hop	20
2	2	injured	sensor	Vertical jump	10
2	2	injured	traditional	Passive flexion	135
2	2	injured	traditional	Passive extension	-10
2	2	injured	traditional	Active flexion	130
2	2	injured	traditional	Angle reproduction	0
2	2	injured	traditional	One leg squat	1
2	2	injured	traditional	Drop jump
2	2	injured	traditional	Side hop	17
2	2	injured	traditional	Vertical jump	11.16
3	1	contralateral	sensor	Passive flexion	132
3	1	contralateral	sensor	Passive extension	-23
3	1	contralateral	sensor	Active flexion	111
3	1	contralateral	sensor	Angle reproduction	2.5899999
3	1	contralateral	sensor	One leg squat	17.139999
3	1	contralateral	sensor	Drop jump
3	1	contralateral	sensor	Side hop	29
3	1	contralateral	sensor	Vertical jump	12.8
3	1	contralateral	traditional	Passive flexion	140
3	1	contralateral	traditional	Passive extension	3
3	1	contralateral	traditional	Active flexion	132
3	1	contralateral	traditional	Angle reproduction	0
3	1	contralateral	traditional	One leg squat	2
3	1	contralateral	traditional	Drop jump
3	1	contralateral	traditional	Side hop	23
3	1	contralateral	traditional	Vertical jump	13.11
3	1	injured	sensor	Passive flexion	129
3	1	injured	sensor	Passive extension	-24
3	1	injured	sensor	Active flexion	98
3	1	injured	sensor	Angle reproduction	13.31
3	1	injured	sensor	One leg squat	27.610001
3	1	injured	sensor	Drop jump
3	1	injured	sensor	Side hop	23
3	1	injured	sensor	Vertical jump	11.2
3	1	injured	traditional	Passive flexion	138
3	1	injured	traditional	Passive extension	0
3	1	injured	traditional	Active flexion	130
3	1	injured	traditional	Angle reproduction	10
3	1	injured	traditional	One leg squat	3
3	1	injured	traditional	Drop jump
3	1	injured	traditional	Side hop	22
3	1	injured	traditional	Vertical jump	10.45
3	2	contralateral	sensor	Passive flexion	142
3	2	contralateral	sensor	Passive extension	-24
3	2	contralateral	sensor	Active flexion	112
3	2	contralateral	sensor	Angle reproduction	4.4200001
3	2	contralateral	sensor	One leg squat	19.93
3	2	contralateral	sensor	Drop jump
3	2	contralateral	sensor	Side hop	25
3	2	contralateral	sensor	Vertical jump	12.8
3	2	contralateral	traditional	Passive flexion	142
3	2	contralateral	traditional	Passive extension	2
3	2	contralateral	traditional	Active flexion	130
3	2	contralateral	traditional	Angle reproduction	5
3	2	contralateral	traditional	One leg squat	3
3	2	contralateral	traditional	Drop jump
3	2	contralateral	traditional	Side hop	25
3	2	contralateral	traditional	Vertical jump	11.94
3	2	injured	sensor	Passive flexion	135
3	2	injured	sensor	Passive extension	-23
3	2	injured	sensor	Active flexion	105
3	2	injured	sensor	Angle reproduction	-2.8199999
3	2	injured	sensor	One leg squat	26.49
3	2	injured	sensor	Drop jump
3	2	injured	sensor	Side hop	26
3	2	injured	sensor	Vertical jump	11.2
3	2	injured	traditional	Passive flexion	135
3	2	injured	traditional	Passive extension	0
3	2	injured	traditional	Active flexion	132
3	2	injured	traditional	Angle reproduction	0
3	2	injured	traditional	One leg squat	3
3	2	injured	traditional	Drop jump
3	2	injured	traditional	Side hop	23
3	2	injured	traditional	Vertical jump	10.48
4	1	contralateral	sensor	Passive flexion	132
4	1	contralateral	sensor	Passive extension	-23
4	1	contralateral	sensor	Active flexion	105
4	1	contralateral	sensor	Angle reproduction	5.9400001
4	1	contralateral	sensor	One leg squat	9.3299999
4	1	contralateral	sensor	Drop jump
4	1	contralateral	sensor	Side hop	16
4	1	contralateral	sensor	Vertical jump	6.8000002
4	1	contralateral	traditional	Passive flexion	135
4	1	contralateral	traditional	Passive extension	5
4	1	contralateral	traditional	Active flexion	125
4	1	contralateral	traditional	Angle reproduction	5
4	1	contralateral	traditional	One leg squat	1
4	1	contralateral	traditional	Drop jump
4	1	contralateral	traditional	Side hop	16
4	1	contralateral	traditional	Vertical jump	6.3899999
4	1	injured	sensor	Passive flexion	124
4	1	injured	sensor	Passive extension	-30
4	1	injured	sensor	Active flexion	100
4	1	injured	sensor	Angle reproduction	-2.8399999
4	1	injured	sensor	One leg squat	8.75
4	1	injured	sensor	Drop jump
4	1	injured	sensor	Side hop	22
4	1	injured	sensor	Vertical jump	8.1000004
4	1	injured	traditional	Passive flexion	132
4	1	injured	traditional	Passive extension	3
4	1	injured	traditional	Active flexion	120
4	1	injured	traditional	Angle reproduction	0
4	1	injured	traditional	One leg squat	3
4	1	injured	traditional	Drop jump
4	1	injured	traditional	Side hop	22
4	1	injured	traditional	Vertical jump	7.6900001
4	2	contralateral	sensor	Passive flexion	115
4	2	contralateral	sensor	Passive extension	-27
4	2	contralateral	sensor	Active flexion	103
4	2	contralateral	sensor	Angle reproduction	5.52
4	2	contralateral	sensor	One leg squat	12.87
4	2	contralateral	sensor	Drop jump
4	2	contralateral	sensor	Side hop	17
4	2	contralateral	sensor	Vertical jump	9.1999998
4	2	contralateral	traditional	Passive flexion	130
4	2	contralateral	traditional	Passive extension	7
4	2	contralateral	traditional	Active flexion	120
4	2	contralateral	traditional	Angle reproduction	5
4	2	contralateral	traditional	One leg squat	2
4	2	contralateral	traditional	Drop jump
4	2	contralateral	traditional	Side hop	18
4	2	contralateral	traditional	Vertical jump	8.6999998
4	2	injured	sensor	Passive flexion	112
4	2	injured	sensor	Passive extension	-28
4	2	injured	sensor	Active flexion	106
4	2	injured	sensor	Angle reproduction	-2.79
4	2	injured	sensor	One leg squat	5.2600002
4	2	injured	sensor	Drop jump
4	2	injured	sensor	Side hop	19
4	2	injured	sensor	Vertical jump	8.8999996
4	2	injured	traditional	Passive flexion	128
4	2	injured	traditional	Passive extension	3
4	2	injured	traditional	Active flexion	120
4	2	injured	traditional	Angle reproduction	0
4	2	injured	traditional	One leg squat	2
4	2	injured	traditional	Drop jump
4	2	injured	traditional	Side hop	19
4	2	injured	traditional	Vertical jump	7.7399998
5	1	contralateral	sensor	Passive flexion	120
5	1	contralateral	sensor	Passive extension	-22
5	1	contralateral	sensor	Active flexion	104
5	1	contralateral	sensor	Angle reproduction	10.42
5	1	contralateral	sensor	One leg squat	13.33
5	1	contralateral	sensor	Drop jump
5	1	contralateral	sensor	Side hop	29
5	1	contralateral	sensor	Vertical jump	12.2
5	1	contralateral	traditional	Passive flexion	135
5	1	contralateral	traditional	Passive extension	5
5	1	contralateral	traditional	Active flexion	130
5	1	contralateral	traditional	Angle reproduction	10
5	1	contralateral	traditional	One leg squat	2
5	1	contralateral	traditional	Drop jump
5	1	contralateral	traditional	Side hop	31
5	1	contralateral	traditional	Vertical jump	12.3
5	1	injured	sensor	Passive flexion	116
5	1	injured	sensor	Passive extension	-20
5	1	injured	sensor	Active flexion	106
5	1	injured	sensor	Angle reproduction	15.51
5	1	injured	sensor	One leg squat	6.6500001
5	1	injured	sensor	Drop jump
5	1	injured	sensor	Side hop	28
5	1	injured	sensor	Vertical jump	11.2
5	1	injured	traditional	Passive flexion	135
5	1	injured	traditional	Passive extension	5
5	1	injured	traditional	Active flexion	127
5	1	injured	traditional	Angle reproduction	10
5	1	injured	traditional	One leg squat	1
5	1	injured	traditional	Drop jump
5	1	injured	traditional	Side hop	32
5	1	injured	traditional	Vertical jump	11.79
5	2	contralateral	sensor	Passive flexion	106
5	2	contralateral	sensor	Passive extension	-20
5	2	contralateral	sensor	Active flexion	108
5	2	contralateral	sensor	Angle reproduction	-1.5599999
5	2	contralateral	sensor	One leg squat	10.81
5	2	contralateral	sensor	Drop jump
5	2	contralateral	sensor	Side hop	37
5	2	contralateral	sensor	Vertical jump	12.8
5	2	contralateral	traditional	Passive flexion	132
5	2	contralateral	traditional	Passive extension	5
5	2	contralateral	traditional	Active flexion	128
5	2	contralateral	traditional	Angle reproduction	0
5	2	contralateral	traditional	One leg squat	2
5	2	contralateral	traditional	Drop jump
5	2	contralateral	traditional	Side hop	37
5	2	contralateral	traditional	Vertical jump	12.81
5	2	injured	sensor	Passive flexion	121
5	2	injured	sensor	Passive extension	-22
5	2	injured	sensor	Active flexion	113
5	2	injured	sensor	Angle reproduction	1.91
5	2	injured	sensor	One leg squat	8.8199997
5	2	injured	sensor	Drop jump
5	2	injured	sensor	Side hop	27
5	2	injured	sensor	Vertical jump	11.5
5	2	injured	traditional	Passive flexion	134
5	2	injured	traditional	Passive extension	5
5	2	injured	traditional	Active flexion	130
5	2	injured	traditional	Angle reproduction	0
5	2	injured	traditional	One leg squat	2
5	2	injured	traditional	Drop jump
5	2	injured	traditional	Side hop	40
5	2	injured	traditional	Vertical jump	12.02
6	1	contralateral	sensor	Passive flexion	107
6	1	contralateral	sensor	Passive extension	-20
6	1	contralateral	sensor	Active flexion	93
6	1	contralateral	sensor	Angle reproduction	-9.3100004
6	1	contralateral	sensor	One leg squat	11.2
6	1	contralateral	sensor	Drop jump	7.7600002
6	1	contralateral	sensor	Side hop	56
6	1	contralateral	sensor	Vertical jump	20
6	1	contralateral	traditional	Passive flexion	140
6	1	contralateral	traditional	Passive extension	0
6	1	contralateral	traditional	Active flexion	130
6	1	contralateral	traditional	Angle reproduction	3
6	1	contralateral	traditional	One leg squat	3
6	1	contralateral	traditional	Drop jump	2
6	1	contralateral	traditional	Side hop	45
6	1	contralateral	traditional	Vertical jump	18.799999
6	1	injured	sensor	Passive flexion	107
6	1	injured	sensor	Passive extension	-16
6	1	injured	sensor	Active flexion	94
6	1	injured	sensor	Angle reproduction	2.1800001
6	1	injured	sensor	One leg squat	3.05
6	1	injured	sensor	Drop jump	9.3299999
6	1	injured	sensor	Side hop	32
6	1	injured	sensor	Vertical jump	18
6	1	injured	traditional	Passive flexion	137
6	1	injured	traditional	Passive extension	3
6	1	injured	traditional	Active flexion	130
6	1	injured	traditional	Angle reproduction	4
6	1	injured	traditional	One leg squat	3
6	1	injured	traditional	Drop jump	3
6	1	injured	traditional	Side hop	35
6	1	injured	traditional	Vertical jump	19.16
6	2	contralateral	sensor	Passive flexion	115
6	2	contralateral	sensor	Passive extension	-18
6	2	contralateral	sensor	Active flexion	83
6	2	contralateral	sensor	Angle reproduction	.70999998
6	2	contralateral	sensor	One leg squat	5.7199998
6	2	contralateral	sensor	Drop jump	1.3200001
6	2	contralateral	sensor	Side hop	50
6	2	contralateral	sensor	Vertical jump	19.200001
6	2	contralateral	traditional	Passive flexion	138
6	2	contralateral	traditional	Passive extension	0
6	2	contralateral	traditional	Active flexion	130
6	2	contralateral	traditional	Angle reproduction	10
6	2	contralateral	traditional	One leg squat	1
6	2	contralateral	traditional	Drop jump	2
6	2	contralateral	traditional	Side hop	51
6	2	contralateral	traditional	Vertical jump	19.110001
6	2	injured	sensor	Passive flexion	108
6	2	injured	sensor	Passive extension	-17
6	2	injured	sensor	Active flexion	93
6	2	injured	sensor	Angle reproduction	-2.77
6	2	injured	sensor	One leg squat	5.4099998
6	2	injured	sensor	Drop jump	10.48
6	2	injured	sensor	Side hop	45
6	2	injured	sensor	Vertical jump	17.200001
6	2	injured	traditional	Passive flexion	135
6	2	injured	traditional	Passive extension	3
6	2	injured	traditional	Active flexion	130
6	2	injured	traditional	Angle reproduction	-3
6	2	injured	traditional	One leg squat	3
6	2	injured	traditional	Drop jump	2
6	2	injured	traditional	Side hop	46
6	2	injured	traditional	Vertical jump	17.6
7	1	contralateral	sensor	Passive flexion	117
7	1	contralateral	sensor	Passive extension	-24
7	1	contralateral	sensor	Active flexion	95
7	1	contralateral	sensor	Angle reproduction	10
7	1	contralateral	sensor	One leg squat	4.5599999
7	1	contralateral	sensor	Drop jump	0
7	1	contralateral	sensor	Side hop	16
7	1	contralateral	sensor	Vertical jump	6.4000001
7	1	contralateral	traditional	Passive flexion	124
7	1	contralateral	traditional	Passive extension	0
7	1	contralateral	traditional	Active flexion	118
7	1	contralateral	traditional	Angle reproduction	10
7	1	contralateral	traditional	One leg squat	0
7	1	contralateral	traditional	Drop jump	0
7	1	contralateral	traditional	Side hop	16
7	1	contralateral	traditional	Vertical jump	6.3699999
7	1	injured	sensor	Passive flexion	106
7	1	injured	sensor	Passive extension	-20
7	1	injured	sensor	Active flexion	88
7	1	injured	sensor	Angle reproduction	4.6999998
7	1	injured	sensor	One leg squat	3.5899999
7	1	injured	sensor	Drop jump	0
7	1	injured	sensor	Side hop	18
7	1	injured	sensor	Vertical jump	4.3000002
7	1	injured	traditional	Passive flexion	120
7	1	injured	traditional	Passive extension	5
7	1	injured	traditional	Active flexion	114
7	1	injured	traditional	Angle reproduction	5
7	1	injured	traditional	One leg squat	0
7	1	injured	traditional	Drop jump	0
7	1	injured	traditional	Side hop	16
7	1	injured	traditional	Vertical jump	4.3000002
7	2	contralateral	sensor	Passive flexion	116
7	2	contralateral	sensor	Passive extension	-22
7	2	contralateral	sensor	Active flexion	96
7	2	contralateral	sensor	Angle reproduction	1.62
7	2	contralateral	sensor	One leg squat	7.8099999
7	2	contralateral	sensor	Drop jump	0
7	2	contralateral	sensor	Side hop	18
7	2	contralateral	sensor	Vertical jump	6.0999999
7	2	contralateral	traditional	Passive flexion	122
7	2	contralateral	traditional	Passive extension	0
7	2	contralateral	traditional	Active flexion	117
7	2	contralateral	traditional	Angle reproduction	3
7	2	contralateral	traditional	One leg squat	0
7	2	contralateral	traditional	Drop jump	1
7	2	contralateral	traditional	Side hop	18
7	2	contralateral	traditional	Vertical jump	6.7399998
7	2	injured	sensor	Passive flexion	106
7	2	injured	sensor	Passive extension	-19
7	2	injured	sensor	Active flexion	87
7	2	injured	sensor	Angle reproduction	0
7	2	injured	sensor	One leg squat	3.1099999
7	2	injured	sensor	Drop jump	0
7	2	injured	sensor	Side hop	20
7	2	injured	sensor	Vertical jump	4
7	2	injured	traditional	Passive flexion	117
7	2	injured	traditional	Passive extension	7
7	2	injured	traditional	Active flexion	112
7	2	injured	traditional	Angle reproduction	0
7	2	injured	traditional	One leg squat	0
7	2	injured	traditional	Drop jump	0
7	2	injured	traditional	Side hop	20
7	2	injured	traditional	Vertical jump	4.6999998
8	1	contralateral	sensor	Passive flexion	129
8	1	contralateral	sensor	Passive extension	-24
8	1	contralateral	sensor	Active flexion	108
8	1	contralateral	sensor	Angle reproduction	3.03
8	1	contralateral	sensor	One leg squat	2.8
8	1	contralateral	sensor	Drop jump
8	1	contralateral	sensor	Side hop	29
8	1	contralateral	sensor	Vertical jump	9.3999996
8	1	contralateral	traditional	Passive flexion	145
8	1	contralateral	traditional	Passive extension	5
8	1	contralateral	traditional	Active flexion	135
8	1	contralateral	traditional	Angle reproduction	0
8	1	contralateral	traditional	One leg squat	2
8	1	contralateral	traditional	Drop jump
8	1	contralateral	traditional	Side hop	27
8	1	contralateral	traditional	Vertical jump	11.34
8	1	injured	sensor	Passive flexion	118
8	1	injured	sensor	Passive extension	-20
8	1	injured	sensor	Active flexion	97
8	1	injured	sensor	Angle reproduction	-.46000001
8	1	injured	sensor	One leg squat	18.950001
8	1	injured	sensor	Drop jump
8	1	injured	sensor	Side hop	21
8	1	injured	sensor	Vertical jump	8.3000002
8	1	injured	traditional	Passive flexion	135
8	1	injured	traditional	Passive extension	-1
8	1	injured	traditional	Active flexion	130
8	1	injured	traditional	Angle reproduction	0
8	1	injured	traditional	One leg squat	1
8	1	injured	traditional	Drop jump
8	1	injured	traditional	Side hop	21
8	1	injured	traditional	Vertical jump	7.6399999
8	2	contralateral	sensor	Passive flexion	124
8	2	contralateral	sensor	Passive extension	-26
8	2	contralateral	sensor	Active flexion	105
8	2	contralateral	sensor	Angle reproduction	8.3299999
8	2	contralateral	sensor	One leg squat	2.8499999
8	2	contralateral	sensor	Drop jump
8	2	contralateral	sensor	Side hop	28
8	2	contralateral	sensor	Vertical jump	8.6000004
8	2	contralateral	traditional	Passive flexion	142
8	2	contralateral	traditional	Passive extension	5
8	2	contralateral	traditional	Active flexion	135
8	2	contralateral	traditional	Angle reproduction	10
8	2	contralateral	traditional	One leg squat	1
8	2	contralateral	traditional	Drop jump
8	2	contralateral	traditional	Side hop	27
8	2	contralateral	traditional	Vertical jump	9.6300001
8	2	injured	sensor	Passive flexion	117
8	2	injured	sensor	Passive extension	-23
8	2	injured	sensor	Active flexion	100
8	2	injured	sensor	Angle reproduction	9
8	2	injured	sensor	One leg squat	4.9400001
8	2	injured	sensor	Drop jump
8	2	injured	sensor	Side hop	27
8	2	injured	sensor	Vertical jump	8.8999996
8	2	injured	traditional	Passive flexion	140
8	2	injured	traditional	Passive extension	0
8	2	injured	traditional	Active flexion	132
8	2	injured	traditional	Angle reproduction	10
8	2	injured	traditional	One leg squat	1
8	2	injured	traditional	Drop jump
8	2	injured	traditional	Side hop	27
8	2	injured	traditional	Vertical jump	10.28
9	1	contralateral	sensor	Passive flexion	123
9	1	contralateral	sensor	Passive extension	-17
9	1	contralateral	sensor	Active flexion	111
9	1	contralateral	sensor	Angle reproduction	12.28
9	1	contralateral	sensor	One leg squat	9.7399998
9	1	contralateral	sensor	Drop jump	0
9	1	contralateral	sensor	Side hop	42
9	1	contralateral	sensor	Vertical jump	11.5
9	1	contralateral	traditional	Passive flexion	130
9	1	contralateral	traditional	Passive extension	5
9	1	contralateral	traditional	Active flexion	120
9	1	contralateral	traditional	Angle reproduction	11
9	1	contralateral	traditional	One leg squat	0
9	1	contralateral	traditional	Drop jump	0
9	1	contralateral	traditional	Side hop	44
9	1	contralateral	traditional	Vertical jump	12.7
9	1	injured	sensor	Passive flexion	116
9	1	injured	sensor	Passive extension	-9
9	1	injured	sensor	Active flexion	108
9	1	injured	sensor	Angle reproduction	10.22
9	1	injured	sensor	One leg squat	8.96
9	1	injured	sensor	Drop jump	0
9	1	injured	sensor	Side hop	21
9	1	injured	sensor	Vertical jump	5.0999999
9	1	injured	traditional	Passive flexion	123
9	1	injured	traditional	Passive extension	13
9	1	injured	traditional	Active flexion	114
9	1	injured	traditional	Angle reproduction	10
9	1	injured	traditional	One leg squat	0
9	1	injured	traditional	Drop jump	0
9	1	injured	traditional	Side hop	19
9	1	injured	traditional	Vertical jump	5.8000002
9	2	contralateral	sensor	Passive flexion	119
9	2	contralateral	sensor	Passive extension	-16
9	2	contralateral	sensor	Active flexion	113
9	2	contralateral	sensor	Angle reproduction	11.35
9	2	contralateral	sensor	One leg squat	3.54
9	2	contralateral	sensor	Drop jump	0
9	2	contralateral	sensor	Side hop	36
9	2	contralateral	sensor	Vertical jump	11.5
9	2	contralateral	traditional	Passive flexion	132
9	2	contralateral	traditional	Passive extension	5
9	2	contralateral	traditional	Active flexion	124
9	2	contralateral	traditional	Angle reproduction	10
9	2	contralateral	traditional	One leg squat	0
9	2	contralateral	traditional	Drop jump	0
9	2	contralateral	traditional	Side hop	35
9	2	contralateral	traditional	Vertical jump	11.6
9	2	injured	sensor	Passive flexion	113
9	2	injured	sensor	Passive extension	-13
9	2	injured	sensor	Active flexion	97
9	2	injured	sensor	Angle reproduction	11.92
9	2	injured	sensor	One leg squat	2.5999999
9	2	injured	sensor	Drop jump	0
9	2	injured	sensor	Side hop	20
9	2	injured	sensor	Vertical jump	6.4000001
9	2	injured	traditional	Passive flexion	124
9	2	injured	traditional	Passive extension	10
9	2	injured	traditional	Active flexion	118
9	2	injured	traditional	Angle reproduction	10
9	2	injured	traditional	One leg squat	0
9	2	injured	traditional	Drop jump	0
9	2	injured	traditional	Side hop	20
9	2	injured	traditional	Vertical jump	6.6999998
10	1	contralateral	sensor	Passive flexion	113
10	1	contralateral	sensor	Passive extension	-22
10	1	contralateral	sensor	Active flexion	97
10	1	contralateral	sensor	Angle reproduction	18.25
10	1	contralateral	sensor	One leg squat	7.3899999
10	1	contralateral	sensor	Drop jump	4.1300001
10	1	contralateral	sensor	Side hop	33
10	1	contralateral	sensor	Vertical jump	6.5999999
10	1	contralateral	traditional	Passive flexion	135
10	1	contralateral	traditional	Passive extension	5
10	1	contralateral	traditional	Active flexion	129
10	1	contralateral	traditional	Angle reproduction	20
10	1	contralateral	traditional	One leg squat	1
10	1	contralateral	traditional	Drop jump	1
10	1	contralateral	traditional	Side hop	20
10	1	contralateral	traditional	Vertical jump	6.8099999
10	1	injured	sensor	Passive flexion	108
10	1	injured	sensor	Passive extension	-20
10	1	injured	sensor	Active flexion	98
10	1	injured	sensor	Angle reproduction	12.14
10	1	injured	sensor	One leg squat	8.5299997
10	1	injured	sensor	Drop jump	0
10	1	injured	sensor	Side hop	29
10	1	injured	sensor	Vertical jump	7.0999999
10	1	injured	traditional	Passive flexion	132
10	1	injured	traditional	Passive extension	5
10	1	injured	traditional	Active flexion	127
10	1	injured	traditional	Angle reproduction	10
10	1	injured	traditional	One leg squat	1
10	1	injured	traditional	Drop jump	0
10	1	injured	traditional	Side hop	27
10	1	injured	traditional	Vertical jump	7.5599999
10	2	contralateral	sensor	Passive flexion	121
10	2	contralateral	sensor	Passive extension	-18
10	2	contralateral	sensor	Active flexion	101
10	2	contralateral	sensor	Angle reproduction	7.8400002
10	2	contralateral	sensor	One leg squat	8.3000002
10	2	contralateral	sensor	Drop jump	0
10	2	contralateral	sensor	Side hop	32
10	2	contralateral	sensor	Vertical jump	8.6000004
10	2	contralateral	traditional	Passive flexion	135
10	2	contralateral	traditional	Passive extension	5
10	2	contralateral	traditional	Active flexion	125
10	2	contralateral	traditional	Angle reproduction	15
10	2	contralateral	traditional	One leg squat	1
10	2	contralateral	traditional	Drop jump	0
10	2	contralateral	traditional	Side hop	32
10	2	contralateral	traditional	Vertical jump	8.3699999
10	2	injured	sensor	Passive flexion	129
10	2	injured	sensor	Passive extension	-25
10	2	injured	sensor	Active flexion	97
10	2	injured	sensor	Angle reproduction	6.1999998
10	2	injured	sensor	One leg squat	6.77
10	2	injured	sensor	Drop jump	0
10	2	injured	sensor	Side hop	24
10	2	injured	sensor	Vertical jump	7.8000002
10	2	injured	traditional	Passive flexion	130
10	2	injured	traditional	Passive extension	7
10	2	injured	traditional	Active flexion	128
10	2	injured	traditional	Angle reproduction	10
10	2	injured	traditional	One leg squat	1
10	2	injured	traditional	Drop jump	0
10	2	injured	traditional	Side hop	23
10	2	injured	traditional	Vertical jump	7.8000002
11	1	contralateral	sensor	Passive flexion	144
11	1	contralateral	sensor	Passive extension	-30
11	1	contralateral	sensor	Active flexion	106
11	1	contralateral	sensor	Angle reproduction	13.11
11	1	contralateral	sensor	One leg squat	11.37
11	1	contralateral	sensor	Drop jump
11	1	contralateral	sensor	Side hop	61
11	1	contralateral	sensor	Vertical jump	18.4
11	1	contralateral	traditional	Passive flexion	140
11	1	contralateral	traditional	Passive extension	2
11	1	contralateral	traditional	Active flexion	135
11	1	contralateral	traditional	Angle reproduction	10
11	1	contralateral	traditional	One leg squat	2
11	1	contralateral	traditional	Drop jump
11	1	contralateral	traditional	Side hop	49
11	1	contralateral	traditional	Vertical jump	19.82
11	1	injured	sensor	Passive flexion	128
11	1	injured	sensor	Passive extension	-25
11	1	injured	sensor	Active flexion	92
11	1	injured	sensor	Angle reproduction	5.6599998
11	1	injured	sensor	One leg squat	12.02
11	1	injured	sensor	Drop jump
11	1	injured	sensor	Side hop	62
11	1	injured	sensor	Vertical jump	13.5
11	1	injured	traditional	Passive flexion	138
11	1	injured	traditional	Passive extension	0
11	1	injured	traditional	Active flexion	132
11	1	injured	traditional	Angle reproduction	5
11	1	injured	traditional	One leg squat	2
11	1	injured	traditional	Drop jump
11	1	injured	traditional	Side hop	45
11	1	injured	traditional	Vertical jump	13.75
11	2	contralateral	sensor	Passive flexion	140
11	2	contralateral	sensor	Passive extension	-28
11	2	contralateral	sensor	Active flexion	108
11	2	contralateral	sensor	Angle reproduction	2.04
11	2	contralateral	sensor	One leg squat	14.2
11	2	contralateral	sensor	Drop jump
11	2	contralateral	sensor	Side hop	55
11	2	contralateral	sensor	Vertical jump	15.7
11	2	contralateral	traditional	Passive flexion	140
11	2	contralateral	traditional	Passive extension	2
11	2	contralateral	traditional	Active flexion	135
11	2	contralateral	traditional	Angle reproduction	0
11	2	contralateral	traditional	One leg squat	2
11	2	contralateral	traditional	Drop jump
11	2	contralateral	traditional	Side hop	52
11	2	contralateral	traditional	Vertical jump	17.639999
11	2	injured	sensor	Passive flexion	130
11	2	injured	sensor	Passive extension	-27
11	2	injured	sensor	Active flexion	93
11	2	injured	sensor	Angle reproduction	5.9200001
11	2	injured	sensor	One leg squat	2.9000001
11	2	injured	sensor	Drop jump
11	2	injured	sensor	Side hop	63
11	2	injured	sensor	Vertical jump	13.2
11	2	injured	traditional	Passive flexion	135
11	2	injured	traditional	Passive extension	0
11	2	injured	traditional	Active flexion	135
11	2	injured	traditional	Angle reproduction	5
11	2	injured	traditional	One leg squat	2
11	2	injured	traditional	Drop jump
11	2	injured	traditional	Side hop	48
11	2	injured	traditional	Vertical jump	12.71
12	1	contralateral	sensor	Passive flexion	82
12	1	contralateral	sensor	Passive extension	-23
12	1	contralateral	sensor	Active flexion	86
12	1	contralateral	sensor	Angle reproduction	10.54
12	1	contralateral	sensor	One leg squat
12	1	contralateral	sensor	Drop jump
12	1	contralateral	sensor	Side hop
12	1	contralateral	sensor	Vertical jump
12	1	contralateral	traditional	Passive flexion	125
12	1	contralateral	traditional	Passive extension	0
12	1	contralateral	traditional	Active flexion	115
12	1	contralateral	traditional	Angle reproduction	10
12	1	contralateral	traditional	One leg squat
12	1	contralateral	traditional	Drop jump
12	1	contralateral	traditional	Side hop
12	1	contralateral	traditional	Vertical jump
12	1	injured	sensor	Passive flexion
12	1	injured	sensor	Passive extension	-28
12	1	injured	sensor	Active flexion	90
12	1	injured	sensor	Angle reproduction	6.9000001
12	1	injured	sensor	One leg squat
12	1	injured	sensor	Drop jump
12	1	injured	sensor	Side hop
12	1	injured	sensor	Vertical jump
12	1	injured	traditional	Passive flexion	120
12	1	injured	traditional	Passive extension	0
12	1	injured	traditional	Active flexion	110
12	1	injured	traditional	Angle reproduction	8
12	1	injured	traditional	One leg squat
12	1	injured	traditional	Drop jump
12	1	injured	traditional	Side hop
12	1	injured	traditional	Vertical jump
12	2	contralateral	sensor	Passive flexion	81
12	2	contralateral	sensor	Passive extension	-23
12	2	contralateral	sensor	Active flexion	87
12	2	contralateral	sensor	Angle reproduction	7.5999999
12	2	contralateral	sensor	One leg squat
12	2	contralateral	sensor	Drop jump
12	2	contralateral	sensor	Side hop
12	2	contralateral	sensor	Vertical jump
12	2	contralateral	traditional	Passive flexion	125
12	2	contralateral	traditional	Passive extension	0
12	2	contralateral	traditional	Active flexion	115
12	2	contralateral	traditional	Angle reproduction	10
12	2	contralateral	traditional	One leg squat
12	2	contralateral	traditional	Drop jump
12	2	contralateral	traditional	Side hop
12	2	contralateral	traditional	Vertical jump
12	2	injured	sensor	Passive flexion	90
12	2	injured	sensor	Passive extension	-25
12	2	injured	sensor	Active flexion	84
12	2	injured	sensor	Angle reproduction	2.9000001
12	2	injured	sensor	One leg squat
12	2	injured	sensor	Drop jump
12	2	injured	sensor	Side hop
12	2	injured	sensor	Vertical jump
12	2	injured	traditional	Passive flexion	120
12	2	injured	traditional	Passive extension	0
12	2	injured	traditional	Active flexion	110
12	2	injured	traditional	Angle reproduction	5
12	2	injured	traditional	One leg squat
12	2	injured	traditional	Drop jump
12	2	injured	traditional	Side hop
12	2	injured	traditional	Vertical jump
13	1	contralateral	sensor	Passive flexion	130
13	1	contralateral	sensor	Passive extension	-28
13	1	contralateral	sensor	Active flexion	91
13	1	contralateral	sensor	Angle reproduction	-6.0599999
13	1	contralateral	sensor	One leg squat	8.6899996
13	1	contralateral	sensor	Drop jump	0
13	1	contralateral	sensor	Side hop	15
13	1	contralateral	sensor	Vertical jump	6.5999999
13	1	contralateral	traditional	Passive flexion	132
13	1	contralateral	traditional	Passive extension	-5
13	1	contralateral	traditional	Active flexion	128
13	1	contralateral	traditional	Angle reproduction	-5
13	1	contralateral	traditional	One leg squat	2
13	1	contralateral	traditional	Drop jump	3
13	1	contralateral	traditional	Side hop	17
13	1	contralateral	traditional	Vertical jump	6.7600002
13	1	injured	sensor	Passive flexion	122
13	1	injured	sensor	Passive extension	-28
13	1	injured	sensor	Active flexion	93
13	1	injured	sensor	Angle reproduction	5.6500001
13	1	injured	sensor	One leg squat	12.97
13	1	injured	sensor	Drop jump	0
13	1	injured	sensor	Side hop	4
13	1	injured	sensor	Vertical jump	4.3000002
13	1	injured	traditional	Passive flexion	130
13	1	injured	traditional	Passive extension	0
13	1	injured	traditional	Active flexion	127
13	1	injured	traditional	Angle reproduction	5
13	1	injured	traditional	One leg squat	2
13	1	injured	traditional	Drop jump	3
13	1	injured	traditional	Side hop	4
13	1	injured	traditional	Vertical jump	3.8499999
13	2	contralateral	sensor	Passive flexion	131
13	2	contralateral	sensor	Passive extension	-31
13	2	contralateral	sensor	Active flexion	90
13	2	contralateral	sensor	Angle reproduction	5.4099998
13	2	contralateral	sensor	One leg squat	7.4699998
13	2	contralateral	sensor	Drop jump	0
13	2	contralateral	sensor	Side hop
13	2	contralateral	sensor	Vertical jump	5.6999998
13	2	contralateral	traditional	Passive flexion	142
13	2	contralateral	traditional	Passive extension	-5
13	2	contralateral	traditional	Active flexion	132
13	2	contralateral	traditional	Angle reproduction	5
13	2	contralateral	traditional	One leg squat	1
13	2	contralateral	traditional	Drop jump	3
13	2	contralateral	traditional	Side hop
13	2	contralateral	traditional	Vertical jump	5.9499998
13	2	injured	sensor	Passive flexion	122
13	2	injured	sensor	Passive extension	-28
13	2	injured	sensor	Active flexion	93
13	2	injured	sensor	Angle reproduction	-4.6500001
13	2	injured	sensor	One leg squat	8.6800003
13	2	injured	sensor	Drop jump	0
13	2	injured	sensor	Side hop
13	2	injured	sensor	Vertical jump	5.3000002
13	2	injured	traditional	Passive flexion	135
13	2	injured	traditional	Passive extension	0
13	2	injured	traditional	Active flexion	128
13	2	injured	traditional	Angle reproduction	-5
13	2	injured	traditional	One leg squat	1
13	2	injured	traditional	Drop jump	3
13	2	injured	traditional	Side hop
13	2	injured	traditional	Vertical jump	4.4899998
14	1	contralateral	sensor	Passive flexion	131
14	1	contralateral	sensor	Passive extension	-19
14	1	contralateral	sensor	Active flexion	108
14	1	contralateral	sensor	Angle reproduction	7.4400001
14	1	contralateral	sensor	One leg squat	6.6700001
14	1	contralateral	sensor	Drop jump	0
14	1	contralateral	sensor	Side hop	16
14	1	contralateral	sensor	Vertical jump	6.8000002
14	1	contralateral	traditional	Passive flexion	135
14	1	contralateral	traditional	Passive extension	10
14	1	contralateral	traditional	Active flexion	127
14	1	contralateral	traditional	Angle reproduction	7
14	1	contralateral	traditional	One leg squat	2
14	1	contralateral	traditional	Drop jump	2
14	1	contralateral	traditional	Side hop	16
14	1	contralateral	traditional	Vertical jump	7.0500002
14	1	injured	sensor	Passive flexion	138
14	1	injured	sensor	Passive extension	-28
14	1	injured	sensor	Active flexion	113
14	1	injured	sensor	Angle reproduction	-16.82
14	1	injured	sensor	One leg squat	8.3199997
14	1	injured	sensor	Drop jump	0
14	1	injured	sensor	Side hop	16
14	1	injured	sensor	Vertical jump	8.3000002
14	1	injured	traditional	Passive flexion	137
14	1	injured	traditional	Passive extension	0
14	1	injured	traditional	Active flexion	130
14	1	injured	traditional	Angle reproduction	-15
14	1	injured	traditional	One leg squat	2
14	1	injured	traditional	Drop jump	2
14	1	injured	traditional	Side hop	16
14	1	injured	traditional	Vertical jump	8.6899996
14	2	contralateral	sensor	Passive flexion	135
14	2	contralateral	sensor	Passive extension	-21
14	2	contralateral	sensor	Active flexion	112
14	2	contralateral	sensor	Angle reproduction	-9.04
14	2	contralateral	sensor	One leg squat	5.6199999
14	2	contralateral	sensor	Drop jump	0
14	2	contralateral	sensor	Side hop	21
14	2	contralateral	sensor	Vertical jump	7.5999999
14	2	contralateral	traditional	Passive flexion	135
14	2	contralateral	traditional	Passive extension	10
14	2	contralateral	traditional	Active flexion	125
14	2	contralateral	traditional	Angle reproduction	-5
14	2	contralateral	traditional	One leg squat	2
14	2	contralateral	traditional	Drop jump	2
14	2	contralateral	traditional	Side hop	21
14	2	contralateral	traditional	Vertical jump	6.71
14	2	injured	sensor	Passive flexion	141
14	2	injured	sensor	Passive extension	-26
14	2	injured	sensor	Active flexion	113
14	2	injured	sensor	Angle reproduction	10.41
14	2	injured	sensor	One leg squat	10.61
14	2	injured	sensor	Drop jump	0
14	2	injured	sensor	Side hop	20
14	2	injured	sensor	Vertical jump	8.6000004
14	2	injured	traditional	Passive flexion	139
14	2	injured	traditional	Passive extension	0
14	2	injured	traditional	Active flexion	132
14	2	injured	traditional	Angle reproduction	10
14	2	injured	traditional	One leg squat	2
14	2	injured	traditional	Drop jump	2
14	2	injured	traditional	Side hop	20
14	2	injured	traditional	Vertical jump	8.3999996
15	1	contralateral	sensor	Passive flexion	107
15	1	contralateral	sensor	Passive extension	-12
15	1	contralateral	sensor	Active flexion	93
15	1	contralateral	sensor	Angle reproduction	-13.47
15	1	contralateral	sensor	One leg squat	8.6899996
15	1	contralateral	sensor	Drop jump	0
15	1	contralateral	sensor	Side hop	49
15	1	contralateral	sensor	Vertical jump	12.8
15	1	contralateral	traditional	Passive flexion	128
15	1	contralateral	traditional	Passive extension	0
15	1	contralateral	traditional	Active flexion	115
15	1	contralateral	traditional	Angle reproduction	-10
15	1	contralateral	traditional	One leg squat	2
15	1	contralateral	traditional	Drop jump	1
15	1	contralateral	traditional	Side hop	54
15	1	contralateral	traditional	Vertical jump	13.5
15	1	injured	sensor	Passive flexion	107
15	1	injured	sensor	Passive extension	-15
15	1	injured	sensor	Active flexion	102
15	1	injured	sensor	Angle reproduction	1.76
15	1	injured	sensor	One leg squat	18.450001
15	1	injured	sensor	Drop jump	0
15	1	injured	sensor	Side hop	51
15	1	injured	sensor	Vertical jump	12.5
15	1	injured	traditional	Passive flexion	128
15	1	injured	traditional	Passive extension	0
15	1	injured	traditional	Active flexion	120
15	1	injured	traditional	Angle reproduction	4
15	1	injured	traditional	One leg squat	3
15	1	injured	traditional	Drop jump	1
15	1	injured	traditional	Side hop	48
15	1	injured	traditional	Vertical jump	12.9
15	2	contralateral	sensor	Passive flexion	110
15	2	contralateral	sensor	Passive extension	-25
15	2	contralateral	sensor	Active flexion	94
15	2	contralateral	sensor	Angle reproduction	5.8000002
15	2	contralateral	sensor	One leg squat	9.3599997
15	2	contralateral	sensor	Drop jump	0
15	2	contralateral	sensor	Side hop	50
15	2	contralateral	sensor	Vertical jump	13.2
15	2	contralateral	traditional	Passive flexion	130
15	2	contralateral	traditional	Passive extension	0
15	2	contralateral	traditional	Active flexion	118
15	2	contralateral	traditional	Angle reproduction	5
15	2	contralateral	traditional	One leg squat	2
15	2	contralateral	traditional	Drop jump	1
15	2	contralateral	traditional	Side hop	50
15	2	contralateral	traditional	Vertical jump	13.6
15	2	injured	sensor	Passive flexion	106
15	2	injured	sensor	Passive extension	-15
15	2	injured	sensor	Active flexion	102
15	2	injured	sensor	Angle reproduction	-1.5599999
15	2	injured	sensor	One leg squat	4.3400002
15	2	injured	sensor	Drop jump	0
15	2	injured	sensor	Side hop	49
15	2	injured	sensor	Vertical jump	12.5
15	2	injured	traditional	Passive flexion	130
15	2	injured	traditional	Passive extension	0
15	2	injured	traditional	Active flexion	118
15	2	injured	traditional	Angle reproduction	-5
15	2	injured	traditional	One leg squat	1
15	2	injured	traditional	Drop jump	1
15	2	injured	traditional	Side hop	49
15	2	injured	traditional	Vertical jump	12.8
16	1	contralateral	sensor	Passive flexion	105
16	1	contralateral	sensor	Passive extension	-26
16	1	contralateral	sensor	Active flexion	98
16	1	contralateral	sensor	Angle reproduction	1.6
16	1	contralateral	sensor	One leg squat	4.6199999
16	1	contralateral	sensor	Drop jump	0
16	1	contralateral	sensor	Side hop	19
16	1	contralateral	sensor	Vertical jump	8.6000004
16	1	contralateral	traditional	Passive flexion	140
16	1	contralateral	traditional	Passive extension	4
16	1	contralateral	traditional	Active flexion	130
16	1	contralateral	traditional	Angle reproduction	7
16	1	contralateral	traditional	One leg squat	3
16	1	contralateral	traditional	Drop jump	3
16	1	contralateral	traditional	Side hop	19
16	1	contralateral	traditional	Vertical jump	8.3999996
16	1	injured	sensor	Passive flexion	110
16	1	injured	sensor	Passive extension	-27
16	1	injured	sensor	Active flexion	95
16	1	injured	sensor	Angle reproduction	3.77
16	1	injured	sensor	One leg squat	7.4400001
16	1	injured	sensor	Drop jump	0
16	1	injured	sensor	Side hop	13
16	1	injured	sensor	Vertical jump	4
16	1	injured	traditional	Passive flexion	140
16	1	injured	traditional	Passive extension	0
16	1	injured	traditional	Active flexion	125
16	1	injured	traditional	Angle reproduction	5
16	1	injured	traditional	One leg squat	2
16	1	injured	traditional	Drop jump	3
16	1	injured	traditional	Side hop	13
16	1	injured	traditional	Vertical jump	5.1999998
16	2	contralateral	sensor	Passive flexion	104
16	2	contralateral	sensor	Passive extension	-26
16	2	contralateral	sensor	Active flexion	96
16	2	contralateral	sensor	Angle reproduction	-.12
16	2	contralateral	sensor	One leg squat	2.6800001
16	2	contralateral	sensor	Drop jump	0
16	2	contralateral	sensor	Side hop	25
16	2	contralateral	sensor	Vertical jump	7.0999999
16	2	contralateral	traditional	Passive flexion	140
16	2	contralateral	traditional	Passive extension	4
16	2	contralateral	traditional	Active flexion	128
16	2	contralateral	traditional	Angle reproduction	0
16	2	contralateral	traditional	One leg squat	2
16	2	contralateral	traditional	Drop jump	3
16	2	contralateral	traditional	Side hop	24
16	2	contralateral	traditional	Vertical jump	7.9000001
16	2	injured	sensor	Passive flexion	108
16	2	injured	sensor	Passive extension	-28
16	2	injured	sensor	Active flexion	92
16	2	injured	sensor	Angle reproduction	5.5
16	2	injured	sensor	One leg squat	10.64
16	2	injured	sensor	Drop jump	0
16	2	injured	sensor	Side hop	14
16	2	injured	sensor	Vertical jump	5.9000001
16	2	injured	traditional	Passive flexion	138
16	2	injured	traditional	Passive extension	0
16	2	injured	traditional	Active flexion	125
16	2	injured	traditional	Angle reproduction	5
16	2	injured	traditional	One leg squat	2
16	2	injured	traditional	Drop jump	3
16	2	injured	traditional	Side hop	15
16	2	injured	traditional	Vertical jump	7.4000001
17	1	contralateral	sensor	Passive flexion	110
17	1	contralateral	sensor	Passive extension	-26
17	1	contralateral	sensor	Active flexion	110
17	1	contralateral	sensor	Angle reproduction	.16
17	1	contralateral	sensor	One leg squat	5.6300001
17	1	contralateral	sensor	Drop jump
17	1	contralateral	sensor	Side hop	21
17	1	contralateral	sensor	Vertical jump	4.9000001
17	1	contralateral	traditional	Passive flexion	140
17	1	contralateral	traditional	Passive extension	10
17	1	contralateral	traditional	Active flexion	132
17	1	contralateral	traditional	Angle reproduction	4
17	1	contralateral	traditional	One leg squat	2
17	1	contralateral	traditional	Drop jump
17	1	contralateral	traditional	Side hop	22
17	1	contralateral	traditional	Vertical jump	5.5700002
17	1	injured	sensor	Passive flexion	115
17	1	injured	sensor	Passive extension	-28
17	1	injured	sensor	Active flexion	97
17	1	injured	sensor	Angle reproduction	1.04
17	1	injured	sensor	One leg squat	8.3500004
17	1	injured	sensor	Drop jump
17	1	injured	sensor	Side hop	15
17	1	injured	sensor	Vertical jump	4.6999998
17	1	injured	traditional	Passive flexion	140
17	1	injured	traditional	Passive extension	10
17	1	injured	traditional	Active flexion	130
17	1	injured	traditional	Angle reproduction	0
17	1	injured	traditional	One leg squat	2
17	1	injured	traditional	Drop jump
17	1	injured	traditional	Side hop	21
17	1	injured	traditional	Vertical jump	5.9400001
17	2	contralateral	sensor	Passive flexion	109
17	2	contralateral	sensor	Passive extension	-29
17	2	contralateral	sensor	Active flexion	106
17	2	contralateral	sensor	Angle reproduction	2.03
17	2	contralateral	sensor	One leg squat	8.5900002
17	2	contralateral	sensor	Drop jump
17	2	contralateral	sensor	Side hop	26
17	2	contralateral	sensor	Vertical jump	7.8000002
17	2	contralateral	traditional	Passive flexion	139
17	2	contralateral	traditional	Passive extension	10
17	2	contralateral	traditional	Active flexion	132
17	2	contralateral	traditional	Angle reproduction	0
17	2	contralateral	traditional	One leg squat	2
17	2	contralateral	traditional	Drop jump
17	2	contralateral	traditional	Side hop	29
17	2	contralateral	traditional	Vertical jump	7.6999998
17	2	injured	sensor	Passive flexion	110
17	2	injured	sensor	Passive extension	-28
17	2	injured	sensor	Active flexion	99
17	2	injured	sensor	Angle reproduction	3.21
17	2	injured	sensor	One leg squat	10.76
17	2	injured	sensor	Drop jump
17	2	injured	sensor	Side hop	23
17	2	injured	sensor	Vertical jump	5.9000001
17	2	injured	traditional	Passive flexion	139
17	2	injured	traditional	Passive extension	10
17	2	injured	traditional	Active flexion	130
17	2	injured	traditional	Angle reproduction	0
17	2	injured	traditional	One leg squat	2
17	2	injured	traditional	Drop jump
17	2	injured	traditional	Side hop	24
17	2	injured	traditional	Vertical jump	5.9299998
18	1	contralateral	sensor	Passive flexion	105
18	1	contralateral	sensor	Passive extension	-18
18	1	contralateral	sensor	Active flexion	100
18	1	contralateral	sensor	Angle reproduction	16.57
18	1	contralateral	sensor	One leg squat	2.4100001
18	1	contralateral	sensor	Drop jump	.91000003
18	1	contralateral	sensor	Side hop	51
18	1	contralateral	sensor	Vertical jump	10.6
18	1	contralateral	traditional	Passive flexion	132
18	1	contralateral	traditional	Passive extension	0
18	1	contralateral	traditional	Active flexion	128
18	1	contralateral	traditional	Angle reproduction	20
18	1	contralateral	traditional	One leg squat	2
18	1	contralateral	traditional	Drop jump	1
18	1	contralateral	traditional	Side hop	51
18	1	contralateral	traditional	Vertical jump	9.8999996
18	1	injured	sensor	Passive flexion	102
18	1	injured	sensor	Passive extension	-20
18	1	injured	sensor	Active flexion	97
18	1	injured	sensor	Angle reproduction	-.52999997
18	1	injured	sensor	One leg squat	.89999998
18	1	injured	sensor	Drop jump	.58999997
18	1	injured	sensor	Side hop	26
18	1	injured	sensor	Vertical jump	10.3
18	1	injured	traditional	Passive flexion	130
18	1	injured	traditional	Passive extension	0
18	1	injured	traditional	Active flexion	130
18	1	injured	traditional	Angle reproduction	5
18	1	injured	traditional	One leg squat	2
18	1	injured	traditional	Drop jump	1
18	1	injured	traditional	Side hop	40
18	1	injured	traditional	Vertical jump	9.8000002
18	2	contralateral	sensor	Passive flexion	92
18	2	contralateral	sensor	Passive extension	-19
18	2	contralateral	sensor	Active flexion	101
18	2	contralateral	sensor	Angle reproduction	15.2
18	2	contralateral	sensor	One leg squat	2.78
18	2	contralateral	sensor	Drop jump	1.35
18	2	contralateral	sensor	Side hop	46
18	2	contralateral	sensor	Vertical jump	11.5
18	2	contralateral	traditional	Passive flexion	135
18	2	contralateral	traditional	Passive extension	0
18	2	contralateral	traditional	Active flexion	125
18	2	contralateral	traditional	Angle reproduction	10
18	2	contralateral	traditional	One leg squat	2
18	2	contralateral	traditional	Drop jump	1
18	2	contralateral	traditional	Side hop	48
18	2	contralateral	traditional	Vertical jump	11
18	2	injured	sensor	Passive flexion	90
18	2	injured	sensor	Passive extension	-23
18	2	injured	sensor	Active flexion	94
18	2	injured	sensor	Angle reproduction	12.7
18	2	injured	sensor	One leg squat	.31
18	2	injured	sensor	Drop jump	.63
18	2	injured	sensor	Side hop	37
18	2	injured	sensor	Vertical jump	10.9
18	2	injured	traditional	Passive flexion	140
18	2	injured	traditional	Passive extension	0
18	2	injured	traditional	Active flexion	130
18	2	injured	traditional	Angle reproduction	10
18	2	injured	traditional	One leg squat	1
18	2	injured	traditional	Drop jump	1
18	2	injured	traditional	Side hop	38
18	2	injured	traditional	Vertical jump	10.4
19	1	contralateral	sensor	Passive flexion	142
19	1	contralateral	sensor	Passive extension	-24
19	1	contralateral	sensor	Active flexion	114
19	1	contralateral	sensor	Angle reproduction	-1.37
19	1	contralateral	sensor	One leg squat	8.1300001
19	1	contralateral	sensor	Drop jump
19	1	contralateral	sensor	Side hop	49
19	1	contralateral	sensor	Vertical jump	13.5
19	1	contralateral	traditional	Passive flexion	140
19	1	contralateral	traditional	Passive extension	5
19	1	contralateral	traditional	Active flexion	135
19	1	contralateral	traditional	Angle reproduction	0
19	1	contralateral	traditional	One leg squat	0
19	1	contralateral	traditional	Drop jump
19	1	contralateral	traditional	Side hop	45
19	1	contralateral	traditional	Vertical jump	15.04
19	1	injured	sensor	Passive flexion	128
19	1	injured	sensor	Passive extension	-22
19	1	injured	sensor	Active flexion	107
19	1	injured	sensor	Angle reproduction	1.04
19	1	injured	sensor	One leg squat	10.36
19	1	injured	sensor	Drop jump
19	1	injured	sensor	Side hop	50
19	1	injured	sensor	Vertical jump	16
19	1	injured	traditional	Passive flexion	135
19	1	injured	traditional	Passive extension	5
19	1	injured	traditional	Active flexion	130
19	1	injured	traditional	Angle reproduction	0
19	1	injured	traditional	One leg squat	0
19	1	injured	traditional	Drop jump
19	1	injured	traditional	Side hop	47
19	1	injured	traditional	Vertical jump	15.29
19	2	contralateral	sensor	Passive flexion	136
19	2	contralateral	sensor	Passive extension	-24
19	2	contralateral	sensor	Active flexion	114
19	2	contralateral	sensor	Angle reproduction	12.42
19	2	contralateral	sensor	One leg squat	7.5900002
19	2	contralateral	sensor	Drop jump
19	2	contralateral	sensor	Side hop	62
19	2	contralateral	sensor	Vertical jump	14.9
19	2	contralateral	traditional	Passive flexion	140
19	2	contralateral	traditional	Passive extension	0
19	2	contralateral	traditional	Active flexion	135
19	2	contralateral	traditional	Angle reproduction	10
19	2	contralateral	traditional	One leg squat	0
19	2	contralateral	traditional	Drop jump
19	2	contralateral	traditional	Side hop	62
19	2	contralateral	traditional	Vertical jump	16.15
19	2	injured	sensor	Passive flexion	127
19	2	injured	sensor	Passive extension	-21
19	2	injured	sensor	Active flexion	109
19	2	injured	sensor	Angle reproduction	6.1799998
19	2	injured	sensor	One leg squat	4.8299999
19	2	injured	sensor	Drop jump
19	2	injured	sensor	Side hop	58
19	2	injured	sensor	Vertical jump	15.7
19	2	injured	traditional	Passive flexion	135
19	2	injured	traditional	Passive extension	5
19	2	injured	traditional	Active flexion	130
19	2	injured	traditional	Angle reproduction	5
19	2	injured	traditional	One leg squat	0
19	2	injured	traditional	Drop jump
19	2	injured	traditional	Side hop	58
19	2	injured	traditional	Vertical jump	15.27
20	1	contralateral	sensor	Passive flexion	131
20	1	contralateral	sensor	Passive extension	-28
20	1	contralateral	sensor	Active flexion	104
20	1	contralateral	sensor	Angle reproduction	19.290001
20	1	contralateral	sensor	One leg squat	10.04
20	1	contralateral	sensor	Drop jump
20	1	contralateral	sensor	Side hop	30
20	1	contralateral	sensor	Vertical jump	14.6
20	1	contralateral	traditional	Passive flexion	140
20	1	contralateral	traditional	Passive extension	10
20	1	contralateral	traditional	Active flexion	130
20	1	contralateral	traditional	Angle reproduction	20
20	1	contralateral	traditional	One leg squat	2
20	1	contralateral	traditional	Drop jump
20	1	contralateral	traditional	Side hop	27
20	1	contralateral	traditional	Vertical jump	7.6900001
20	1	injured	sensor	Passive flexion	129
20	1	injured	sensor	Passive extension	-27
20	1	injured	sensor	Active flexion	101
20	1	injured	sensor	Angle reproduction	5
20	1	injured	sensor	One leg squat	12.26
20	1	injured	sensor	Drop jump
20	1	injured	sensor	Side hop	28
20	1	injured	sensor	Vertical jump	10.9
20	1	injured	traditional	Passive flexion	140
20	1	injured	traditional	Passive extension	7
20	1	injured	traditional	Active flexion	132
20	1	injured	traditional	Angle reproduction	5
20	1	injured	traditional	One leg squat	3
20	1	injured	traditional	Drop jump
20	1	injured	traditional	Side hop	22
20	1	injured	traditional	Vertical jump	12.38
20	2	contralateral	sensor	Passive flexion	130
20	2	contralateral	sensor	Passive extension	-28
20	2	contralateral	sensor	Active flexion	95
20	2	contralateral	sensor	Angle reproduction	15.57
20	2	contralateral	sensor	One leg squat	23.190001
20	2	contralateral	sensor	Drop jump
20	2	contralateral	sensor	Side hop	38
20	2	contralateral	sensor	Vertical jump	10.3
20	2	contralateral	traditional	Passive flexion	138
20	2	contralateral	traditional	Passive extension	10
20	2	contralateral	traditional	Active flexion	132
20	2	contralateral	traditional	Angle reproduction	15
20	2	contralateral	traditional	One leg squat	2
20	2	contralateral	traditional	Drop jump
20	2	contralateral	traditional	Side hop	36
20	2	contralateral	traditional	Vertical jump	8.9300003
20	2	injured	sensor	Passive flexion	133
20	2	injured	sensor	Passive extension	-26
20	2	injured	sensor	Active flexion	104
20	2	injured	sensor	Angle reproduction	5.4299998
20	2	injured	sensor	One leg squat	17.889999
20	2	injured	sensor	Drop jump
20	2	injured	sensor	Side hop	37
20	2	injured	sensor	Vertical jump	9.3999996
20	2	injured	traditional	Passive flexion	140
20	2	injured	traditional	Passive extension	7
20	2	injured	traditional	Active flexion	130
20	2	injured	traditional	Angle reproduction	5
20	2	injured	traditional	One leg squat	2
20	2	injured	traditional	Drop jump
20	2	injured	traditional	Side hop	31
20	2	injured	traditional	Vertical jump	9.6800003
21	1	contralateral	sensor	Passive flexion	109
21	1	contralateral	sensor	Passive extension	-10
21	1	contralateral	sensor	Active flexion	93
21	1	contralateral	sensor	Angle reproduction	10.46
21	1	contralateral	sensor	One leg squat	3.8199999
21	1	contralateral	sensor	Drop jump
21	1	contralateral	sensor	Side hop	31
21	1	contralateral	sensor	Vertical jump	12.5
21	1	contralateral	traditional	Passive flexion	132
21	1	contralateral	traditional	Passive extension	0
21	1	contralateral	traditional	Active flexion	127
21	1	contralateral	traditional	Angle reproduction	10
21	1	contralateral	traditional	One leg squat	1
21	1	contralateral	traditional	Drop jump
21	1	contralateral	traditional	Side hop	22
21	1	contralateral	traditional	Vertical jump	12.63
21	1	injured	sensor	Passive flexion	124
21	1	injured	sensor	Passive extension	-11
21	1	injured	sensor	Active flexion	93
21	1	injured	sensor	Angle reproduction	6.9299998
21	1	injured	sensor	One leg squat	11.17
21	1	injured	sensor	Drop jump
21	1	injured	sensor	Side hop	33
21	1	injured	sensor	Vertical jump	13.9
21	1	injured	traditional	Passive flexion	130
21	1	injured	traditional	Passive extension	3
21	1	injured	traditional	Active flexion	128
21	1	injured	traditional	Angle reproduction	10
21	1	injured	traditional	One leg squat	1
21	1	injured	traditional	Drop jump
21	1	injured	traditional	Side hop	33
21	1	injured	traditional	Vertical jump	13.26
21	2	contralateral	sensor	Passive flexion	116
21	2	contralateral	sensor	Passive extension	-23
21	2	contralateral	sensor	Active flexion	96
21	2	contralateral	sensor	Angle reproduction	7.9699998
21	2	contralateral	sensor	One leg squat	15.1
21	2	contralateral	sensor	Drop jump
21	2	contralateral	sensor	Side hop	40
21	2	contralateral	sensor	Vertical jump	11.9
21	2	contralateral	traditional	Passive flexion	135
21	2	contralateral	traditional	Passive extension	0
21	2	contralateral	traditional	Active flexion	127
21	2	contralateral	traditional	Angle reproduction	10
21	2	contralateral	traditional	One leg squat	1
21	2	contralateral	traditional	Drop jump
21	2	contralateral	traditional	Side hop	39
21	2	contralateral	traditional	Vertical jump	12.5
21	2	injured	sensor	Passive flexion	117
21	2	injured	sensor	Passive extension	-25
21	2	injured	sensor	Active flexion	88
21	2	injured	sensor	Angle reproduction	6.9499998
21	2	injured	sensor	One leg squat	4.6199999
21	2	injured	sensor	Drop jump
21	2	injured	sensor	Side hop	43
21	2	injured	sensor	Vertical jump	13.9
21	2	injured	traditional	Passive flexion	132
21	2	injured	traditional	Passive extension	3
21	2	injured	traditional	Active flexion	128
21	2	injured	traditional	Angle reproduction	5
21	2	injured	traditional	One leg squat	1
21	2	injured	traditional	Drop jump
21	2	injured	traditional	Side hop	35
21	2	injured	traditional	Vertical jump	14.3
22	1	contralateral	sensor	Passive flexion	132
22	1	contralateral	sensor	Passive extension	-22
22	1	contralateral	sensor	Active flexion	110
22	1	contralateral	sensor	Angle reproduction	13.95
22	1	contralateral	sensor	One leg squat	6.2600002
22	1	contralateral	sensor	Drop jump
22	1	contralateral	sensor	Side hop	46
22	1	contralateral	sensor	Vertical jump	18.799999
22	1	contralateral	traditional	Passive flexion	135
22	1	contralateral	traditional	Passive extension	0
22	1	contralateral	traditional	Active flexion	128
22	1	contralateral	traditional	Angle reproduction	10
22	1	contralateral	traditional	One leg squat	1
22	1	contralateral	traditional	Drop jump
22	1	contralateral	traditional	Side hop	46
22	1	contralateral	traditional	Vertical jump	18.959999
22	1	injured	sensor	Passive flexion	117
22	1	injured	sensor	Passive extension	-17
22	1	injured	sensor	Active flexion	105
22	1	injured	sensor	Angle reproduction	-3.54
22	1	injured	sensor	One leg squat	3.3499999
22	1	injured	sensor	Drop jump
22	1	injured	sensor	Side hop	38
22	1	injured	sensor	Vertical jump	13.2
22	1	injured	traditional	Passive flexion	130
22	1	injured	traditional	Passive extension	5
22	1	injured	traditional	Active flexion	125
22	1	injured	traditional	Angle reproduction	0
22	1	injured	traditional	One leg squat	0
22	1	injured	traditional	Drop jump
22	1	injured	traditional	Side hop	33
22	1	injured	traditional	Vertical jump	15.16
22	2	contralateral	sensor	Passive flexion	138
22	2	contralateral	sensor	Passive extension	-21
22	2	contralateral	sensor	Active flexion	111
22	2	contralateral	sensor	Angle reproduction	4.9000001
22	2	contralateral	sensor	One leg squat	5.6900001
22	2	contralateral	sensor	Drop jump
22	2	contralateral	sensor	Side hop	45
22	2	contralateral	sensor	Vertical jump	19.200001
22	2	contralateral	traditional	Passive flexion	132
22	2	contralateral	traditional	Passive extension	0
22	2	contralateral	traditional	Active flexion	130
22	2	contralateral	traditional	Angle reproduction	5
22	2	contralateral	traditional	One leg squat	1
22	2	contralateral	traditional	Drop jump
22	2	contralateral	traditional	Side hop	46
22	2	contralateral	traditional	Vertical jump	18.639999
22	2	injured	sensor	Passive flexion	123
22	2	injured	sensor	Passive extension	-20
22	2	injured	sensor	Active flexion	106
22	2	injured	sensor	Angle reproduction	-.34999999
22	2	injured	sensor	One leg squat	6.8299999
22	2	injured	sensor	Drop jump
22	2	injured	sensor	Side hop	43
22	2	injured	sensor	Vertical jump	13.2
22	2	injured	traditional	Passive flexion	130
22	2	injured	traditional	Passive extension	5
22	2	injured	traditional	Active flexion	125
22	2	injured	traditional	Angle reproduction	0
22	2	injured	traditional	One leg squat	3
22	2	injured	traditional	Drop jump
22	2	injured	traditional	Side hop	43
22	2	injured	traditional	Vertical jump	14.28
23	1	contralateral	sensor	Passive flexion	145
23	1	contralateral	sensor	Passive extension	-15
23	1	contralateral	sensor	Active flexion	131
23	1	contralateral	sensor	Angle reproduction	15.22
23	1	contralateral	sensor	One leg squat	7.8499999
23	1	contralateral	sensor	Drop jump	0
23	1	contralateral	sensor	Side hop	18
23	1	contralateral	sensor	Vertical jump	18
23	1	contralateral	traditional	Passive flexion	142
23	1	contralateral	traditional	Passive extension	3
23	1	contralateral	traditional	Active flexion	131
23	1	contralateral	traditional	Angle reproduction	15
23	1	contralateral	traditional	One leg squat	1
23	1	contralateral	traditional	Drop jump	1
23	1	contralateral	traditional	Side hop	26
23	1	contralateral	traditional	Vertical jump	17.09
23	1	injured	sensor	Passive flexion	137
23	1	injured	sensor	Passive extension	-10
23	1	injured	sensor	Active flexion	119
23	1	injured	sensor	Angle reproduction	6.7600002
23	1	injured	sensor	One leg squat	4.6999998
23	1	injured	sensor	Drop jump	0
23	1	injured	sensor	Side hop	12
23	1	injured	sensor	Vertical jump	9.6999998
23	1	injured	traditional	Passive flexion	142
23	1	injured	traditional	Passive extension	7
23	1	injured	traditional	Active flexion	125
23	1	injured	traditional	Angle reproduction	7
23	1	injured	traditional	One leg squat	1
23	1	injured	traditional	Drop jump	1
23	1	injured	traditional	Side hop	20
23	1	injured	traditional	Vertical jump	11.18
23	2	contralateral	sensor	Passive flexion	143
23	2	contralateral	sensor	Passive extension	-15
23	2	contralateral	sensor	Active flexion	131
23	2	contralateral	sensor	Angle reproduction	2.05
23	2	contralateral	sensor	One leg squat	4.1599998
23	2	contralateral	sensor	Drop jump	0
23	2	contralateral	sensor	Side hop	26
23	2	contralateral	sensor	Vertical jump	16.799999
23	2	contralateral	traditional	Passive flexion	142
23	2	contralateral	traditional	Passive extension	3
23	2	contralateral	traditional	Active flexion	133
23	2	contralateral	traditional	Angle reproduction	7
23	2	contralateral	traditional	One leg squat	1
23	2	contralateral	traditional	Drop jump	1
23	2	contralateral	traditional	Side hop	34
23	2	contralateral	traditional	Vertical jump	16.360001
23	2	injured	sensor	Passive flexion	133
23	2	injured	sensor	Passive extension	-7
23	2	injured	sensor	Active flexion	121
23	2	injured	sensor	Angle reproduction	.13
23	2	injured	sensor	One leg squat	2.1800001
23	2	injured	sensor	Drop jump	0
23	2	injured	sensor	Side hop	19
23	2	injured	sensor	Vertical jump	9.6999998
23	2	injured	traditional	Passive flexion	137
23	2	injured	traditional	Passive extension	7
23	2	injured	traditional	Active flexion	129
23	2	injured	traditional	Angle reproduction	0
23	2	injured	traditional	One leg squat	0
23	2	injured	traditional	Drop jump	1
23	2	injured	traditional	Side hop	24
23	2	injured	traditional	Vertical jump	12.81
24	1	contralateral	sensor	Passive flexion	144
24	1	contralateral	sensor	Passive extension	-17
24	1	contralateral	sensor	Active flexion	130
24	1	contralateral	sensor	Angle reproduction	23.98
24	1	contralateral	sensor	One leg squat	18.450001
24	1	contralateral	sensor	Drop jump	0
24	1	contralateral	sensor	Side hop	19
24	1	contralateral	sensor	Vertical jump	12.5
24	1	contralateral	traditional	Passive flexion	140
24	1	contralateral	traditional	Passive extension	0
24	1	contralateral	traditional	Active flexion	135
24	1	contralateral	traditional	Angle reproduction	15
24	1	contralateral	traditional	One leg squat	2
24	1	contralateral	traditional	Drop jump	0
24	1	contralateral	traditional	Side hop	19
24	1	contralateral	traditional	Vertical jump	12.66
24	1	injured	sensor	Passive flexion	136
24	1	injured	sensor	Passive extension	-20
24	1	injured	sensor	Active flexion	122
24	1	injured	sensor	Angle reproduction	26.09
24	1	injured	sensor	One leg squat	4.8000002
24	1	injured	sensor	Drop jump	0
24	1	injured	sensor	Side hop	18
24	1	injured	sensor	Vertical jump	12.8
24	1	injured	traditional	Passive flexion	138
24	1	injured	traditional	Passive extension	0
24	1	injured	traditional	Active flexion	132
24	1	injured	traditional	Angle reproduction	20
24	1	injured	traditional	One leg squat	3
24	1	injured	traditional	Drop jump	0
24	1	injured	traditional	Side hop	18
24	1	injured	traditional	Vertical jump	12.29
24	2	contralateral	sensor	Passive flexion	145
24	2	contralateral	sensor	Passive extension	-20
24	2	contralateral	sensor	Active flexion	126
24	2	contralateral	sensor	Angle reproduction	15.83
24	2	contralateral	sensor	One leg squat	15.31
24	2	contralateral	sensor	Drop jump	0
24	2	contralateral	sensor	Side hop	17
24	2	contralateral	sensor	Vertical jump	10.9
24	2	contralateral	traditional	Passive flexion	140
24	2	contralateral	traditional	Passive extension	0
24	2	contralateral	traditional	Active flexion	133
24	2	contralateral	traditional	Angle reproduction	15
24	2	contralateral	traditional	One leg squat	2
24	2	contralateral	traditional	Drop jump	0
24	2	contralateral	traditional	Side hop	17
24	2	contralateral	traditional	Vertical jump	11.8
24	2	injured	sensor	Passive flexion	138
24	2	injured	sensor	Passive extension	-22
24	2	injured	sensor	Active flexion	121
24	2	injured	sensor	Angle reproduction	29.719999
24	2	injured	sensor	One leg squat	1.76
24	2	injured	sensor	Drop jump	0
24	2	injured	sensor	Side hop	17
24	2	injured	sensor	Vertical jump	11.5
24	2	injured	traditional	Passive flexion	140
24	2	injured	traditional	Passive extension	0
24	2	injured	traditional	Active flexion	131
24	2	injured	traditional	Angle reproduction	25
24	2	injured	traditional	One leg squat	2
24	2	injured	traditional	Drop jump	0
24	2	injured	traditional	Side hop	17
24	2	injured	traditional	Vertical jump	12.32
25	1	contralateral	sensor	Passive flexion	104
25	1	contralateral	sensor	Passive extension	-17
25	1	contralateral	sensor	Active flexion	91
25	1	contralateral	sensor	Angle reproduction	3.7
25	1	contralateral	sensor	One leg squat	7.4499998
25	1	contralateral	sensor	Drop jump	0
25	1	contralateral	sensor	Side hop	20
25	1	contralateral	sensor	Vertical jump	7.0999999
25	1	contralateral	traditional	Passive flexion	125
25	1	contralateral	traditional	Passive extension	4
25	1	contralateral	traditional	Active flexion	117
25	1	contralateral	traditional	Angle reproduction	5
25	1	contralateral	traditional	One leg squat	1
25	1	contralateral	traditional	Drop jump	0
25	1	contralateral	traditional	Side hop	20
25	1	contralateral	traditional	Vertical jump	6.3299999
25	1	injured	sensor	Passive flexion	91
25	1	injured	sensor	Passive extension	-19
25	1	injured	sensor	Active flexion	80
25	1	injured	sensor	Angle reproduction	.23
25	1	injured	sensor	One leg squat	4.3299999
25	1	injured	sensor	Drop jump	1.9
25	1	injured	sensor	Side hop	20
25	1	injured	sensor	Vertical jump	4.9000001
25	1	injured	traditional	Passive flexion	122
25	1	injured	traditional	Passive extension	0
25	1	injured	traditional	Active flexion	112
25	1	injured	traditional	Angle reproduction	0
25	1	injured	traditional	One leg squat	0
25	1	injured	traditional	Drop jump	1
25	1	injured	traditional	Side hop	20
25	1	injured	traditional	Vertical jump	6
25	2	contralateral	sensor	Passive flexion	105
25	2	contralateral	sensor	Passive extension	-19
25	2	contralateral	sensor	Active flexion	90
25	2	contralateral	sensor	Angle reproduction	.23
25	2	contralateral	sensor	One leg squat	3.28
25	2	contralateral	sensor	Drop jump	0
25	2	contralateral	sensor	Side hop	24
25	2	contralateral	sensor	Vertical jump	7.5999999
25	2	contralateral	traditional	Passive flexion	127
25	2	contralateral	traditional	Passive extension	3
25	2	contralateral	traditional	Active flexion	121
25	2	contralateral	traditional	Angle reproduction	0
25	2	contralateral	traditional	One leg squat	1
25	2	contralateral	traditional	Drop jump	0
25	2	contralateral	traditional	Side hop	24
25	2	contralateral	traditional	Vertical jump	7.7600002
25	2	injured	sensor	Passive flexion	96
25	2	injured	sensor	Passive extension	-24
25	2	injured	sensor	Active flexion	75
25	2	injured	sensor	Angle reproduction	4.1599998
25	2	injured	sensor	One leg squat	4.4000001
25	2	injured	sensor	Drop jump	0
25	2	injured	sensor	Side hop	26
25	2	injured	sensor	Vertical jump	5.6999998
25	2	injured	traditional	Passive flexion	122
25	2	injured	traditional	Passive extension	0
25	2	injured	traditional	Active flexion	117
25	2	injured	traditional	Angle reproduction	5
25	2	injured	traditional	One leg squat	0
25	2	injured	traditional	Drop jump	0
25	2	injured	traditional	Side hop	26
25	2	injured	traditional	Vertical jump	6.0999999
26	1	contralateral	sensor	Passive flexion	133
26	1	contralateral	sensor	Passive extension	-20
26	1	contralateral	sensor	Active flexion	101
26	1	contralateral	sensor	Angle reproduction	4.4000001
26	1	contralateral	sensor	One leg squat	9.5299997
26	1	contralateral	sensor	Drop jump	0
26	1	contralateral	sensor	Side hop	11
26	1	contralateral	sensor	Vertical jump	6.4000001
26	1	contralateral	traditional	Passive flexion	145
26	1	contralateral	traditional	Passive extension	3
26	1	contralateral	traditional	Active flexion	132
26	1	contralateral	traditional	Angle reproduction	9
26	1	contralateral	traditional	One leg squat	1
26	1	contralateral	traditional	Drop jump	1
26	1	contralateral	traditional	Side hop	11
26	1	contralateral	traditional	Vertical jump	6.3899999
26	1	injured	sensor	Passive flexion	130
26	1	injured	sensor	Passive extension	-21
26	1	injured	sensor	Active flexion	109
26	1	injured	sensor	Angle reproduction	10.3
26	1	injured	sensor	One leg squat	5.4099998
26	1	injured	sensor	Drop jump	0
26	1	injured	sensor	Side hop	6
26	1	injured	sensor	Vertical jump	6.0999999
26	1	injured	traditional	Passive flexion	145
26	1	injured	traditional	Passive extension	3
26	1	injured	traditional	Active flexion	130
26	1	injured	traditional	Angle reproduction	10
26	1	injured	traditional	One leg squat	2
26	1	injured	traditional	Drop jump	1
26	1	injured	traditional	Side hop	10
26	1	injured	traditional	Vertical jump	6.2600002
26	2	contralateral	sensor	Passive flexion	131
26	2	contralateral	sensor	Passive extension	-25
26	2	contralateral	sensor	Active flexion	102
26	2	contralateral	sensor	Angle reproduction	6.0300002
26	2	contralateral	sensor	One leg squat	8.0200005
26	2	contralateral	sensor	Drop jump	0
26	2	contralateral	sensor	Side hop	10
26	2	contralateral	sensor	Vertical jump	7.3000002
26	2	contralateral	traditional	Passive flexion	140
26	2	contralateral	traditional	Passive extension	3
26	2	contralateral	traditional	Active flexion	128
26	2	contralateral	traditional	Angle reproduction	5
26	2	contralateral	traditional	One leg squat	2
26	2	contralateral	traditional	Drop jump	1
26	2	contralateral	traditional	Side hop	10
26	2	contralateral	traditional	Vertical jump	6.9000001
26	2	injured	sensor	Passive flexion	134
26	2	injured	sensor	Passive extension	-22
26	2	injured	sensor	Active flexion	117
26	2	injured	sensor	Angle reproduction	19.52
26	2	injured	sensor	One leg squat	13.28
26	2	injured	sensor	Drop jump	0
26	2	injured	sensor	Side hop	6
26	2	injured	sensor	Vertical jump	6.5999999
26	2	injured	traditional	Passive flexion	138
26	2	injured	traditional	Passive extension	3
26	2	injured	traditional	Active flexion	130
26	2	injured	traditional	Angle reproduction	15
26	2	injured	traditional	One leg squat	2
26	2	injured	traditional	Drop jump	1
26	2	injured	traditional	Side hop	9
26	2	injured	traditional	Vertical jump
27	1	contralateral	sensor	Passive flexion	125
27	1	contralateral	sensor	Passive extension	-20
27	1	contralateral	sensor	Active flexion	106
27	1	contralateral	sensor	Angle reproduction	13.59
27	1	contralateral	sensor	One leg squat	17.76
27	1	contralateral	sensor	Drop jump
27	1	contralateral	sensor	Side hop	20
27	1	contralateral	sensor	Vertical jump	10.9
27	1	contralateral	traditional	Passive flexion	142
27	1	contralateral	traditional	Passive extension	5
27	1	contralateral	traditional	Active flexion	132
27	1	contralateral	traditional	Angle reproduction	10
27	1	contralateral	traditional	One leg squat	1
27	1	contralateral	traditional	Drop jump
27	1	contralateral	traditional	Side hop	20
27	1	contralateral	traditional	Vertical jump	11.35
27	1	injured	sensor	Passive flexion	127
27	1	injured	sensor	Passive extension	-28
27	1	injured	sensor	Active flexion	104
27	1	injured	sensor	Angle reproduction	15.36
27	1	injured	sensor	One leg squat	11.56
27	1	injured	sensor	Drop jump
27	1	injured	sensor	Side hop	22
27	1	injured	sensor	Vertical jump	9.1999998
27	1	injured	traditional	Passive flexion	135
27	1	injured	traditional	Passive extension	5
27	1	injured	traditional	Active flexion	129
27	1	injured	traditional	Angle reproduction	15
27	1	injured	traditional	One leg squat	1
27	1	injured	traditional	Drop jump
27	1	injured	traditional	Side hop	22
27	1	injured	traditional	Vertical jump	9
27	2	contralateral	sensor	Passive flexion	130
27	2	contralateral	sensor	Passive extension	-25
27	2	contralateral	sensor	Active flexion	111
27	2	contralateral	sensor	Angle reproduction	8.3500004
27	2	contralateral	sensor	One leg squat	17.48
27	2	contralateral	sensor	Drop jump
27	2	contralateral	sensor	Side hop	26
27	2	contralateral	sensor	Vertical jump	10.3
27	2	contralateral	traditional	Passive flexion	138
27	2	contralateral	traditional	Passive extension	5
27	2	contralateral	traditional	Active flexion	130
27	2	contralateral	traditional	Angle reproduction	10
27	2	contralateral	traditional	One leg squat	2
27	2	contralateral	traditional	Drop jump
27	2	contralateral	traditional	Side hop	26
27	2	contralateral	traditional	Vertical jump	10.05
27	2	injured	sensor	Passive flexion	128
27	2	injured	sensor	Passive extension	-27
27	2	injured	sensor	Active flexion	106
27	2	injured	sensor	Angle reproduction	7.98
27	2	injured	sensor	One leg squat	19.209999
27	2	injured	sensor	Drop jump
27	2	injured	sensor	Side hop	27
27	2	injured	sensor	Vertical jump	8.8999996
27	2	injured	traditional	Passive flexion	135
27	2	injured	traditional	Passive extension	5
27	2	injured	traditional	Active flexion	130
27	2	injured	traditional	Angle reproduction	5
27	2	injured	traditional	One leg squat	2
27	2	injured	traditional	Drop jump
27	2	injured	traditional	Side hop	27
27	2	injured	traditional	Vertical jump	9.54
28	1	contralateral	sensor	Passive flexion	126
28	1	contralateral	sensor	Passive extension	-26
28	1	contralateral	sensor	Active flexion	101
28	1	contralateral	sensor	Angle reproduction	3.5999999
28	1	contralateral	sensor	One leg squat	9.5100002
28	1	contralateral	sensor	Drop jump	0
28	1	contralateral	sensor	Side hop	45
28	1	contralateral	sensor	Vertical jump	12.8
28	1	contralateral	traditional	Passive flexion	150
28	1	contralateral	traditional	Passive extension	0
28	1	contralateral	traditional	Active flexion	132
28	1	contralateral	traditional	Angle reproduction	10
28	1	contralateral	traditional	One leg squat	1
28	1	contralateral	traditional	Drop jump	0
28	1	contralateral	traditional	Side hop	45
28	1	contralateral	traditional	Vertical jump	13.86
28	1	injured	sensor	Passive flexion	126
28	1	injured	sensor	Passive extension	-30
28	1	injured	sensor	Active flexion	102
28	1	injured	sensor	Angle reproduction	9.9399996
28	1	injured	sensor	One leg squat	6.4899998
28	1	injured	sensor	Drop jump	0
28	1	injured	sensor	Side hop	30
28	1	injured	sensor	Vertical jump	11.9
28	1	injured	traditional	Passive flexion	149
28	1	injured	traditional	Passive extension	4
28	1	injured	traditional	Active flexion	130
28	1	injured	traditional	Angle reproduction	10
28	1	injured	traditional	One leg squat	1
28	1	injured	traditional	Drop jump	0
28	1	injured	traditional	Side hop	30
28	1	injured	traditional	Vertical jump	10.7
28	2	contralateral	sensor	Passive flexion	127
28	2	contralateral	sensor	Passive extension	-24
28	2	contralateral	sensor	Active flexion	92
28	2	contralateral	sensor	Angle reproduction	5.3000002
28	2	contralateral	sensor	One leg squat	.80000001
28	2	contralateral	sensor	Drop jump	0
28	2	contralateral	sensor	Side hop	51
28	2	contralateral	sensor	Vertical jump	13.5
28	2	contralateral	traditional	Passive flexion	150
28	2	contralateral	traditional	Passive extension	0
28	2	contralateral	traditional	Active flexion	130
28	2	contralateral	traditional	Angle reproduction	10
28	2	contralateral	traditional	One leg squat	1
28	2	contralateral	traditional	Drop jump	0
28	2	contralateral	traditional	Side hop	51
28	2	contralateral	traditional	Vertical jump	13.5
28	2	injured	sensor	Passive flexion	128
28	2	injured	sensor	Passive extension	-31
28	2	injured	sensor	Active flexion	103
28	2	injured	sensor	Angle reproduction	-.77999997
28	2	injured	sensor	One leg squat	7.1599998
28	2	injured	sensor	Drop jump	0
28	2	injured	sensor	Side hop	39
28	2	injured	sensor	Vertical jump	12.2
28	2	injured	traditional	Passive flexion	149
28	2	injured	traditional	Passive extension	4
28	2	injured	traditional	Active flexion	130
28	2	injured	traditional	Angle reproduction	0
28	2	injured	traditional	One leg squat	1
28	2	injured	traditional	Drop jump	0
28	2	injured	traditional	Side hop	39
28	2	injured	traditional	Vertical jump	11.61
29	1	contralateral	sensor	Passive flexion	121
29	1	contralateral	sensor	Passive extension	-29
29	1	contralateral	sensor	Active flexion	101
29	1	contralateral	sensor	Angle reproduction	9.5900002
29	1	contralateral	sensor	One leg squat	7.0700002
29	1	contralateral	sensor	Drop jump
29	1	contralateral	sensor	Side hop	27
29	1	contralateral	sensor	Vertical jump	9.1999998
29	1	contralateral	traditional	Passive flexion	140
29	1	contralateral	traditional	Passive extension	5
29	1	contralateral	traditional	Active flexion	130
29	1	contralateral	traditional	Angle reproduction	10
29	1	contralateral	traditional	One leg squat	1
29	1	contralateral	traditional	Drop jump
29	1	contralateral	traditional	Side hop	27
29	1	contralateral	traditional	Vertical jump	9.5299997
29	1	injured	sensor	Passive flexion	114
29	1	injured	sensor	Passive extension	-28
29	1	injured	sensor	Active flexion	106
29	1	injured	sensor	Angle reproduction	5.7199998
29	1	injured	sensor	One leg squat	.95999998
29	1	injured	sensor	Drop jump
29	1	injured	sensor	Side hop	6
29	1	injured	sensor	Vertical jump	4.5
29	1	injured	traditional	Passive flexion	140
29	1	injured	traditional	Passive extension	4
29	1	injured	traditional	Active flexion	130
29	1	injured	traditional	Angle reproduction	5
29	1	injured	traditional	One leg squat	2
29	1	injured	traditional	Drop jump
29	1	injured	traditional	Side hop	6
29	1	injured	traditional	Vertical jump	4.3000002
29	2	contralateral	sensor	Passive flexion	118
29	2	contralateral	sensor	Passive extension	-28
29	2	contralateral	sensor	Active flexion	105
29	2	contralateral	sensor	Angle reproduction	9.1199999
29	2	contralateral	sensor	One leg squat	10.75
29	2	contralateral	sensor	Drop jump
29	2	contralateral	sensor	Side hop	20
29	2	contralateral	sensor	Vertical jump	9.1999998
29	2	contralateral	traditional	Passive flexion	140
29	2	contralateral	traditional	Passive extension	5
29	2	contralateral	traditional	Active flexion	133
29	2	contralateral	traditional	Angle reproduction	10
29	2	contralateral	traditional	One leg squat	1
29	2	contralateral	traditional	Drop jump
29	2	contralateral	traditional	Side hop	20
29	2	contralateral	traditional	Vertical jump	9.3000002
29	2	injured	sensor	Passive flexion	118
29	2	injured	sensor	Passive extension	-29
29	2	injured	sensor	Active flexion	100
29	2	injured	sensor	Angle reproduction	5.4699998
29	2	injured	sensor	One leg squat	3.5899999
29	2	injured	sensor	Drop jump
29	2	injured	sensor	Side hop	16
29	2	injured	sensor	Vertical jump	8.6000004
29	2	injured	traditional	Passive flexion	140
29	2	injured	traditional	Passive extension	4
29	2	injured	traditional	Active flexion	133
29	2	injured	traditional	Angle reproduction	5
29	2	injured	traditional	One leg squat	2
29	2	injured	traditional	Drop jump
29	2	injured	traditional	Side hop	16
29	2	injured	traditional	Vertical jump	8.6000004
30	1	contralateral	sensor	Passive flexion	119
30	1	contralateral	sensor	Passive extension	-26
30	1	contralateral	sensor	Active flexion	101
30	1	contralateral	sensor	Angle reproduction	3.71
30	1	contralateral	sensor	One leg squat	13.32
30	1	contralateral	sensor	Drop jump	0
30	1	contralateral	sensor	Side hop	15
30	1	contralateral	sensor	Vertical jump	8.6000004
30	1	contralateral	traditional	Passive flexion	132
30	1	contralateral	traditional	Passive extension	-7
30	1	contralateral	traditional	Active flexion	126
30	1	contralateral	traditional	Angle reproduction	6
30	1	contralateral	traditional	One leg squat	1
30	1	contralateral	traditional	Drop jump	1
30	1	contralateral	traditional	Side hop	15
30	1	contralateral	traditional	Vertical jump	9.4799995
30	1	injured	sensor	Passive flexion	122
30	1	injured	sensor	Passive extension	-23
30	1	injured	sensor	Active flexion	95
30	1	injured	sensor	Angle reproduction	-5.1999998
30	1	injured	sensor	One leg squat	8.7799997
30	1	injured	sensor	Drop jump	0
30	1	injured	sensor	Side hop	15
30	1	injured	sensor	Vertical jump	6.0999999
30	1	injured	traditional	Passive flexion	128
30	1	injured	traditional	Passive extension	-3
30	1	injured	traditional	Active flexion	125
30	1	injured	traditional	Angle reproduction	-5
30	1	injured	traditional	One leg squat	0
30	1	injured	traditional	Drop jump	1
30	1	injured	traditional	Side hop	15
30	1	injured	traditional	Vertical jump	7.1900001
30	2	contralateral	sensor	Passive flexion	123
30	2	contralateral	sensor	Passive extension	-28
30	2	contralateral	sensor	Active flexion	100
30	2	contralateral	sensor	Angle reproduction	3.5
30	2	contralateral	sensor	One leg squat	11.62
30	2	contralateral	sensor	Drop jump	0
30	2	contralateral	sensor	Side hop	22
30	2	contralateral	sensor	Vertical jump	9.3999996
30	2	contralateral	traditional	Passive flexion	138
30	2	contralateral	traditional	Passive extension	-7
30	2	contralateral	traditional	Active flexion	130
30	2	contralateral	traditional	Angle reproduction	5
30	2	contralateral	traditional	One leg squat	1
30	2	contralateral	traditional	Drop jump	0
30	2	contralateral	traditional	Side hop	22
30	2	contralateral	traditional	Vertical jump	8.5500002
30	2	injured	sensor	Passive flexion	125
30	2	injured	sensor	Passive extension	-26
30	2	injured	sensor	Active flexion	102
30	2	injured	sensor	Angle reproduction	-3.01
30	2	injured	sensor	One leg squat	4.1599998
30	2	injured	sensor	Drop jump	0
30	2	injured	sensor	Side hop	29
30	2	injured	sensor	Vertical jump	7.5999999
30	2	injured	traditional	Passive flexion	132
30	2	injured	traditional	Passive extension	3
30	2	injured	traditional	Active flexion	130
30	2	injured	traditional	Angle reproduction	-5
30	2	injured	traditional	One leg squat	0
30	2	injured	traditional	Drop jump	1
30	2	injured	traditional	Side hop	29
30	2	injured	traditional	Vertical jump	7.8499999
31	1	contralateral	sensor	Passive flexion	108
31	1	contralateral	sensor	Passive extension	-14
31	1	contralateral	sensor	Active flexion	110
31	1	contralateral	sensor	Angle reproduction	14.3
31	1	contralateral	sensor	One leg squat
31	1	contralateral	sensor	Drop jump
31	1	contralateral	sensor	Side hop	44
31	1	contralateral	sensor	Vertical jump	14.9
31	1	contralateral	traditional	Passive flexion	137
31	1	contralateral	traditional	Passive extension	15
31	1	contralateral	traditional	Active flexion	125
31	1	contralateral	traditional	Angle reproduction	15
31	1	contralateral	traditional	One leg squat
31	1	contralateral	traditional	Drop jump
31	1	contralateral	traditional	Side hop	44
31	1	contralateral	traditional	Vertical jump	14.36
31	1	injured	sensor	Passive flexion	110
31	1	injured	sensor	Passive extension	-14
31	1	injured	sensor	Active flexion	106
31	1	injured	sensor	Angle reproduction	.55000001
31	1	injured	sensor	One leg squat
31	1	injured	sensor	Drop jump
31	1	injured	sensor	Side hop	46
31	1	injured	sensor	Vertical jump	10
31	1	injured	traditional	Passive flexion	132
31	1	injured	traditional	Passive extension	15
31	1	injured	traditional	Active flexion	125
31	1	injured	traditional	Angle reproduction	0
31	1	injured	traditional	One leg squat
31	1	injured	traditional	Drop jump
31	1	injured	traditional	Side hop	46
31	1	injured	traditional	Vertical jump	10.7
31	2	contralateral	sensor	Passive flexion	117
31	2	contralateral	sensor	Passive extension	-16
31	2	contralateral	sensor	Active flexion	107
31	2	contralateral	sensor	Angle reproduction	-.0099999998
31	2	contralateral	sensor	One leg squat
31	2	contralateral	sensor	Drop jump
31	2	contralateral	sensor	Side hop	49
31	2	contralateral	sensor	Vertical jump	17.6
31	2	contralateral	traditional	Passive flexion	138
31	2	contralateral	traditional	Passive extension	15
31	2	contralateral	traditional	Active flexion	128
31	2	contralateral	traditional	Angle reproduction	5
31	2	contralateral	traditional	One leg squat
31	2	contralateral	traditional	Drop jump
31	2	contralateral	traditional	Side hop	49
31	2	contralateral	traditional	Vertical jump	17.99
31	2	injured	sensor	Passive flexion	110
31	2	injured	sensor	Passive extension	-13
31	2	injured	sensor	Active flexion	107
31	2	injured	sensor	Angle reproduction	11.34
31	2	injured	sensor	One leg squat
31	2	injured	sensor	Drop jump
31	2	injured	sensor	Side hop	52
31	2	injured	sensor	Vertical jump	18.4
31	2	injured	traditional	Passive flexion	135
31	2	injured	traditional	Passive extension	15
31	2	injured	traditional	Active flexion	125
31	2	injured	traditional	Angle reproduction	10
31	2	injured	traditional	One leg squat
31	2	injured	traditional	Drop jump
31	2	injured	traditional	Side hop	52
31	2	injured	traditional	Vertical jump	16.629999
32	1	contralateral	sensor	Passive flexion	121
32	1	contralateral	sensor	Passive extension	-19
32	1	contralateral	sensor	Active flexion	110
32	1	contralateral	sensor	Angle reproduction	2.8599999
32	1	contralateral	sensor	One leg squat	10.31
32	1	contralateral	sensor	Drop jump	0
32	1	contralateral	sensor	Side hop	42
32	1	contralateral	sensor	Vertical jump	18.4
32	1	contralateral	traditional	Passive flexion	132
32	1	contralateral	traditional	Passive extension	0
32	1	contralateral	traditional	Active flexion	128
32	1	contralateral	traditional	Angle reproduction	7
32	1	contralateral	traditional	One leg squat	1
32	1	contralateral	traditional	Drop jump	0
32	1	contralateral	traditional	Side hop	58
[truncated: 113 more rows]
